# Supplementary material for: The pressure to communicate efficiently continues to shape language use later in life
Source: Sci Rep. 2020 May 19;10:8214. doi: 10.1038/s41598-020-64475-6 (PMC7237478; doi:10.1038/s41598-020-64475-6)
Supplement: Supplementary file 2 — Dataset 1. [file 41598_2020_64475_MOESM2_ESM.csv]

Participant	Age	Display Type	Order	Task Version	Trial	Target	Response	Disfluency	Modification	Sustained Attention	Inhibition	Switching
P1	75	Poly	Poly-Mono	Without fillers	1	Star01	Star	0	0	100	90	50
P1	75	Poly	Poly-Mono	Without fillers	2	Heart01	Heart	0	0	100	90	50
P1	75	Poly	Poly-Mono	Without fillers	3	Circle01	Circle	0	0	100	90	50
P1	75	Poly	Poly-Mono	Without fillers	4	Cylinder01	Uhh Cylinder	1	0	100	90	50
P1	75	Poly	Poly-Mono	Without fillers	5	Triangle01	Triangle	0	0	100	90	50
P1	75	Poly	Poly-Mono	Without fillers	6	Oval01	Uhh an ellipse oval	1	0	100	90	50
P1	75	Poly	Poly-Mono	Without fillers	7	Arrow01	Arrow	0	0	100	90	50
P1	75	Poly	Poly-Mono	Without fillers	8	Rectangle01	Rectangle	0	0	100	90	50
P1	75	Poly	Poly-Mono	Without fillers	9	Square01	Square	0	0	100	90	50
P1	75	Poly	Poly-Mono	Without fillers	10	Pentagon01	Hexxxagon?	1	0	100	90	50
P1	75	Mono	Poly-Mono	Without fillers	11	Star02	Star	0	0	100	90	50
P1	75	Mono	Poly-Mono	Without fillers	12	Heart02	Heart	0	0	100	90	50
P1	75	Mono	Poly-Mono	Without fillers	13	Circle02	Circle	0	0	100	90	50
P1	75	Mono	Poly-Mono	Without fillers	14	Cylinder02	Cylinder	0	0	100	90	50
P1	75	Mono	Poly-Mono	Without fillers	15	Triangle02	Triangle	0	0	100	90	50
P1	75	Mono	Poly-Mono	Without fillers	16	Oval02	Oval	0	0	100	90	50
P1	75	Mono	Poly-Mono	Without fillers	17	Arrow02	Arrow	0	0	100	90	50
P1	75	Mono	Poly-Mono	Without fillers	18	Rectangle02	Rectangle	0	0	100	90	50
P1	75	Mono	Poly-Mono	Without fillers	19	Square02	Square	0	0	100	90	50
P1	75	Mono	Poly-Mono	Without fillers	20	Pentagon02	Hexagon	0	0	100	90	50
P2	68	Mono	Mono-Poly	Without fillers	1	Star01	Star	0	0	100	10	100
P2	68	Mono	Mono-Poly	Without fillers	2	Heart01	Heart	0	0	100	10	100
P2	68	Mono	Mono-Poly	Without fillers	3	Circle01	Circle	0	0	100	10	100
P2	68	Mono	Mono-Poly	Without fillers	4	Cylinder01	Cylinder	0	0	100	10	100
P2	68	Mono	Mono-Poly	Without fillers	5	Triangle01	Triangle	0	0	100	10	100
P2	68	Mono	Mono-Poly	Without fillers	6	Oval01	Oval	0	0	100	10	100
P2	68	Mono	Mono-Poly	Without fillers	7	Arrow01	Arrow	0	0	100	10	100
P2	68	Mono	Mono-Poly	Without fillers	8	Rectangle01	Oblong	0	0	100	10	100
P2	68	Mono	Mono-Poly	Without fillers	9	Square01	Square	0	0	100	10	100
P2	68	Mono	Mono-Poly	Without fillers	10	Pentagon01	Uhh...five sided�pentagon	1	0	100	10	100
P2	68	Poly	Mono-Poly	Without fillers	11	Star02	Star	0	0	100	10	100
P2	68	Poly	Mono-Poly	Without fillers	12	Heart02	Heart	0	0	100	10	100
P2	68	Poly	Mono-Poly	Without fillers	13	Circle02	Circle	0	0	100	10	100
P2	68	Poly	Mono-Poly	Without fillers	14	Cylinder02	Cylinder	0	0	100	10	100
P2	68	Poly	Mono-Poly	Without fillers	15	Triangle02	Triangle	0	0	100	10	100
P2	68	Poly	Mono-Poly	Without fillers	16	Oval02	Oval	0	0	100	10	100
P2	68	Poly	Mono-Poly	Without fillers	17	Arrow02	Arrow	0	0	100	10	100
P2	68	Poly	Mono-Poly	Without fillers	18	Rectangle02	Oblong�that's not an oblong that's a rectangle	1	0	100	10	100
P2	68	Poly	Mono-Poly	Without fillers	19	Square02	Square	0	0	100	10	100
P2	68	Poly	Mono-Poly	Without fillers	20	Pentagon02	Pentagon	0	0	100	10	100
P3	65	Mono	Mono-Poly	Without fillers	1	Star01	In the star	0	0	100	90	90
P3	65	Mono	Mono-Poly	Without fillers	2	Heart01	In the heart	0	0	100	90	90
P3	65	Mono	Mono-Poly	Without fillers	3	Circle01	The circle	0	0	100	90	90
P3	65	Mono	Mono-Poly	Without fillers	4	Cylinder01	Cylinder	0	0	100	90	90
P3	65	Mono	Mono-Poly	Without fillers	5	Triangle01	In the triangle	0	0	100	90	90
P3	65	Mono	Mono-Poly	Without fillers	6	Oval01	In theee oval	1	0	100	90	90
P3	65	Mono	Mono-Poly	Without fillers	7	Arrow01	In the arrow	0	0	100	90	90
P3	65	Mono	Mono-Poly	Without fillers	8	Rectangle01	In the rectangle	0	0	100	90	90
P3	65	Mono	Mono-Poly	Without fillers	9	Square01	Square	0	0	100	90	90
P3	65	Mono	Mono-Poly	Without fillers	10	Pentagon01	In theee ehh polygon	1	0	100	90	90
P3	65	Poly	Mono-Poly	Without fillers	11	Cylinder02	In the cylinder	0	0	100	90	90
P3	65	Poly	Mono-Poly	Without fillers	12	Arrow02	In the arrow	0	0	100	90	90
P3	65	Poly	Mono-Poly	Without fillers	13	Pentagon02	In theee polygon, purple one	1	1	100	90	90
P3	65	Poly	Mono-Poly	Without fillers	14	Circle02	Uhh circle	1	0	100	90	90
P3	65	Poly	Mono-Poly	Without fillers	15	Oval02	The oval	0	0	100	90	90
P3	65	Poly	Mono-Poly	Without fillers	16	Square02	In the square	0	0	100	90	90
P3	65	Poly	Mono-Poly	Without fillers	17	Star02	In the star	0	0	100	90	90
P3	65	Poly	Mono-Poly	Without fillers	18	Triangle02	In the triangle	0	0	100	90	90
P3	65	Poly	Mono-Poly	Without fillers	19	Rectangle02	In the rectangle	0	0	100	90	90
P3	65	Poly	Mono-Poly	Without fillers	20	Heart02	In the heart	0	0	100	90	90
P4	82	Poly	Poly-Mono	Without fillers	1	Star01	Okay that's star	0	0	100	100	70
P4	82	Poly	Poly-Mono	Without fillers	2	Heart01	Heart	0	0	100	100	70
P4	82	Poly	Poly-Mono	Without fillers	3	Circle01	Circle	0	0	100	100	70
P4	82	Poly	Poly-Mono	Without fillers	4	Cylinder01	Umm orange cylinder	1	1	100	100	70
P4	82	Poly	Poly-Mono	Without fillers	5	Triangle01	Triangle	0	0	100	100	70
P4	82	Poly	Poly-Mono	Without fillers	6	Oval01	Disc	0	0	100	100	70
P4	82	Poly	Poly-Mono	Without fillers	7	Arrow01	Arrow	0	0	100	100	70
P4	82	Poly	Poly-Mono	Without fillers	8	Rectangle01	Umm blue rectangle	1	1	100	100	70
P4	82	Poly	Poly-Mono	Without fillers	9	Square01	Square	0	0	100	100	70
P4	82	Poly	Poly-Mono	Without fillers	10	Pentagon01	Purple pentagon	0	1	100	100	70
P4	82	Mono	Poly-Mono	Without fillers	11	Cylinder02	Umm cylinder	1	0	100	100	70
P4	82	Mono	Poly-Mono	Without fillers	12	Arrow02	Arrow	0	0	100	100	70
P4	82	Mono	Poly-Mono	Without fillers	13	Pentagon02	Uhh purple�pentagon	1	1	100	100	70
P4	82	Mono	Poly-Mono	Without fillers	14	Circle02	Circle	0	0	100	100	70
P4	82	Mono	Poly-Mono	Without fillers	15	Oval02	Uhh disc	1	0	100	100	70
P4	82	Mono	Poly-Mono	Without fillers	16	Square02	Square	0	0	100	100	70
P4	82	Mono	Poly-Mono	Without fillers	17	Star02	Star	0	0	100	100	70
P4	82	Mono	Poly-Mono	Without fillers	18	Triangle02	Ehh umm triangle	1	0	100	100	70
P4	82	Mono	Poly-Mono	Without fillers	19	Rectangle02	Umm oblong, rectangle, yeah	1	0	100	100	70
P4	82	Mono	Poly-Mono	Without fillers	20	Heart02	Heart	0	0	100	100	70
P5	66	Mono	Mono-Poly	Without fillers	1	Star01	Uhh blue star	1	1	100	90	50
P5	66	Mono	Mono-Poly	Without fillers	2	Heart01	Uhh green heart	1	1	100	90	50
P5	66	Mono	Mono-Poly	Without fillers	3	Circle01	Yellow circle	0	1	100	90	50
P5	66	Mono	Mono-Poly	Without fillers	4	Cylinder01	Uhh orange cylinder	1	1	100	90	50
P5	66	Mono	Mono-Poly	Without fillers	5	Triangle01	Red triangle	0	1	100	90	50
P5	66	Mono	Mono-Poly	Without fillers	6	Oval01	Umm gray oval	1	1	100	90	50
P5	66	Mono	Mono-Poly	Without fillers	7	Arrow01	Pink arrow	0	1	100	90	50
P5	66	Mono	Mono-Poly	Without fillers	8	Rectangle01	Blue rectangle	0	1	100	90	50
P5	66	Mono	Mono-Poly	Without fillers	9	Square01	Brown square	0	1	100	90	50
P5	66	Mono	Mono-Poly	Without fillers	10	Pentagon01	Uhh purple five-sided figure	1	1	100	90	50
P5	66	Poly	Mono-Poly	Without fillers	11	Cylinder02	Umm orange cylinder	1	1	100	90	50
P5	66	Poly	Mono-Poly	Without fillers	12	Arrow02	Pinkkk arrow	1	1	100	90	50
P5	66	Poly	Mono-Poly	Without fillers	13	Pentagon02	Purple five-sided	0	1	100	90	50
P5	66	Poly	Mono-Poly	Without fillers	14	Circle02	Uhh yellow circle	1	1	100	90	50
P5	66	Poly	Mono-Poly	Without fillers	15	Oval02	Gray oval	0	1	100	90	50
P5	66	Poly	Mono-Poly	Without fillers	16	Square02	Brown square	0	1	100	90	50
P5	66	Poly	Mono-Poly	Without fillers	17	Star02	Blue star	0	1	100	90	50
P5	66	Poly	Mono-Poly	Without fillers	18	Triangle02	Uhh red triangle	1	1	100	90	50
P5	66	Poly	Mono-Poly	Without fillers	19	Rectangle02	Uhh blue rectangle	1	1	100	90	50
P5	66	Poly	Mono-Poly	Without fillers	20	Heart02	And green heart	0	1	100	90	50
P6	66	Poly	Poly-Mono	Without fillers	1	Star01	Blue star	0	1	100	100	80
P6	66	Poly	Poly-Mono	Without fillers	2	Heart01	Uhh green heart	1	1	100	100	80
P6	66	Poly	Poly-Mono	Without fillers	3	Circle01	Yellow circle	0	1	100	100	80
P6	66	Poly	Poly-Mono	Without fillers	4	Cylinder01	Uhh orange cylinder	1	1	100	100	80
P6	66	Poly	Poly-Mono	Without fillers	5	Triangle01	Uhh red triangle	1	1	100	100	80
P6	66	Poly	Poly-Mono	Without fillers	6	Oval01	Uhh gray oval	1	1	100	100	80
P6	66	Poly	Poly-Mono	Without fillers	7	Arrow01	Pink arrow	0	1	100	100	80
P6	66	Poly	Poly-Mono	Without fillers	8	Rectangle01	Blue rectangle	0	1	100	100	80
P6	66	Poly	Poly-Mono	Without fillers	9	Square01	Uhh brown square	1	1	100	100	80
P6	66	Poly	Poly-Mono	Without fillers	10	Pentagon01	And uhhh purple 1, 2, 3, 4, 5, umm uhh 5-sided figure	1	1	100	100	80
P6	66	Mono	Poly-Mono	Without fillers	11	Cylinder02	Right uhh orange cylinder	1	1	100	100	80
P6	66	Mono	Poly-Mono	Without fillers	12	Arrow02	Pink arrow	0	1	100	100	80
P6	66	Mono	Poly-Mono	Without fillers	13	Pentagon02	Uhh purple 5-sided figure	1	1	100	100	80
P6	66	Mono	Poly-Mono	Without fillers	14	Circle02	Yellow circle	0	1	100	100	80
P6	66	Mono	Poly-Mono	Without fillers	15	Oval02	Umm oval	1	0	100	100	80
P6	66	Mono	Poly-Mono	Without fillers	16	Square02	Square	0	0	100	100	80
P6	66	Mono	Poly-Mono	Without fillers	17	Star02	Star	0	0	100	100	80
P6	66	Mono	Poly-Mono	Without fillers	18	Triangle02	Uhh triangle	1	0	100	100	80
P6	66	Mono	Poly-Mono	Without fillers	19	Rectangle02	Rectangle	0	0	100	100	80
P6	66	Mono	Poly-Mono	Without fillers	20	Heart02	Heart	0	0	100	100	80
P7	70	Mono	Mono-Poly	Without fillers	1	Star01	Star	0	0	100	50	10
P7	70	Mono	Mono-Poly	Without fillers	2	Heart01	Uhh heart	1	0	100	50	10
P7	70	Mono	Mono-Poly	Without fillers	3	Circle01	Circle	0	0	100	50	10
P7	70	Mono	Mono-Poly	Without fillers	4	Cylinder01	Uhh cylinder	1	0	100	50	10
P7	70	Mono	Mono-Poly	Without fillers	5	Triangle01	Triangle	0	0	100	50	10
P7	70	Mono	Mono-Poly	Without fillers	6	Oval01	Umm oval	1	0	100	50	10
P7	70	Mono	Mono-Poly	Without fillers	7	Arrow01	Arrow	0	0	100	50	10
P7	70	Mono	Mono-Poly	Without fillers	8	Rectangle01	Umm rectangle	1	0	100	50	10
P7	70	Mono	Mono-Poly	Without fillers	9	Square01	Square	0	0	100	50	10
P7	70	Mono	Mono-Poly	Without fillers	10	Pentagon01	Oh uh whatever that thing is -- the 5-sided uhh object	1	0	100	50	10
P7	70	Poly	Mono-Poly	Without fillers	11	Cylinder02	Cylinder	0	0	100	50	10
P7	70	Poly	Mono-Poly	Without fillers	12	Arrow02	Arrow	0	0	100	50	10
P7	70	Poly	Mono-Poly	Without fillers	13	Pentagon02	Uhh oh yeah I cannot remember what that thing is called? Is it a rhomboid? Anyway that 5-sided object	1	0	100	50	10
P7	70	Poly	Mono-Poly	Without fillers	14	Circle02	Umm circle	1	0	100	50	10
P7	70	Poly	Mono-Poly	Without fillers	15	Oval02	Uhh oval	1	0	100	50	10
P7	70	Poly	Mono-Poly	Without fillers	16	Square02	Square	0	0	100	50	10
P7	70	Poly	Mono-Poly	Without fillers	17	Star02	Star	0	0	100	50	10
P7	70	Poly	Mono-Poly	Without fillers	18	Triangle02	Uhh triangle	1	0	100	50	10
P7	70	Poly	Mono-Poly	Without fillers	19	Rectangle02	Umm oblong	1	0	100	50	10
P7	70	Poly	Mono-Poly	Without fillers	20	Heart02	Heart	0	0	100	50	10
P8	69	Poly	Poly-Mono	Without fillers	1	Star01	Blue star	0	1	100	90	70
P8	69	Poly	Poly-Mono	Without fillers	2	Heart01	Green heart	0	1	100	90	70
P8	69	Poly	Poly-Mono	Without fillers	3	Circle01	Yellow circle	0	1	100	90	70
P8	69	Poly	Poly-Mono	Without fillers	4	Cylinder01	Orange cylinder	0	1	100	90	70
P8	69	Poly	Poly-Mono	Without fillers	5	Triangle01	Purple heart	0	1	100	90	70
P8	69	Poly	Poly-Mono	Without fillers	6	Oval01	NA	NA	NA	100	90	70
P8	69	Poly	Poly-Mono	Without fillers	7	Arrow01	Green arrow, oh sorry I've missed one� pink arrow	0	1	100	90	70
P8	69	Poly	Poly-Mono	Without fillers	8	Rectangle01	Blue rectangle	0	1	100	90	70
P8	69	Poly	Poly-Mono	Without fillers	9	Square01	Brown square	0	1	100	90	70
P8	69	Poly	Poly-Mono	Without fillers	10	Pentagon01	Uhh purple cone, cake	1	1	100	90	70
P8	69	Mono	Poly-Mono	Without fillers	11	Cylinder02	Orange cylinder	0	1	100	90	70
P8	69	Mono	Poly-Mono	Without fillers	12	Arrow02	Pink arrow	0	1	100	90	70
P8	69	Mono	Poly-Mono	Without fillers	13	Pentagon02	Uhh purple crown	1	1	100	90	70
P8	69	Mono	Poly-Mono	Without fillers	14	Circle02	Yellow circle	0	1	100	90	70
P8	69	Mono	Poly-Mono	Without fillers	15	Oval02	Gray oval	0	1	100	90	70
P8	69	Mono	Poly-Mono	Without fillers	16	Square02	Brown square	0	1	100	90	70
P8	69	Mono	Poly-Mono	Without fillers	17	Star02	Blue star	0	1	100	90	70
P8	69	Mono	Poly-Mono	Without fillers	18	Triangle02	Red triangle	0	1	100	90	70
P8	69	Mono	Poly-Mono	Without fillers	19	Rectangle02	Blue rectangle	0	1	100	90	70
P8	69	Mono	Poly-Mono	Without fillers	20	Heart02	Green heart	0	1	100	90	70
P9	77	Poly	Poly-Mono	Without fillers	1	Star01	Star	0	0	100	100	50
P9	77	Poly	Poly-Mono	Without fillers	2	Heart01	Heart	0	0	100	100	50
P9	77	Poly	Poly-Mono	Without fillers	3	Circle01	Circle	0	0	100	100	50
P9	77	Poly	Poly-Mono	Without fillers	4	Cylinder01	Umm cylinder	1	0	100	100	50
P9	77	Poly	Poly-Mono	Without fillers	5	Triangle01	Triangle	0	0	100	100	50
P9	77	Poly	Poly-Mono	Without fillers	6	Oval01	Oval	0	0	100	100	50
P9	77	Poly	Poly-Mono	Without fillers	7	Arrow01	Umm arrow	1	0	100	100	50
P9	77	Poly	Poly-Mono	Without fillers	8	Rectangle01	Uhh rectangle	1	0	100	100	50
P9	77	Poly	Poly-Mono	Without fillers	9	Square01	Square	0	0	100	100	50
P9	77	Poly	Poly-Mono	Without fillers	10	Pentagon01	Uhh rhomboid	1	0	100	100	50
P9	77	Mono	Poly-Mono	Without fillers	11	Cylinder02	Umm cylinder	1	0	100	100	50
P9	77	Mono	Poly-Mono	Without fillers	12	Arrow02	Arrow	0	0	100	100	50
P9	77	Mono	Poly-Mono	Without fillers	13	Pentagon02	Umm rhomboid again	1	0	100	100	50
P9	77	Mono	Poly-Mono	Without fillers	14	Circle02	Circle	0	0	100	100	50
P9	77	Mono	Poly-Mono	Without fillers	15	Oval02	Oval	0	0	100	100	50
P9	77	Mono	Poly-Mono	Without fillers	16	Square02	Square	0	0	100	100	50
P9	77	Mono	Poly-Mono	Without fillers	17	Star02	Star	0	0	100	100	50
P9	77	Mono	Poly-Mono	Without fillers	18	Triangle02	Umm triangle	1	0	100	100	50
P9	77	Mono	Poly-Mono	Without fillers	19	Rectangle02	Rectangle	0	0	100	100	50
P9	77	Mono	Poly-Mono	Without fillers	20	Heart02	Heart	0	0	100	100	50
P10	70	Mono	Mono-Poly	Without fillers	1	Star01	Star	0	0	100	100	40
P10	70	Mono	Mono-Poly	Without fillers	2	Heart01	Heart�green heart	0	1	100	100	40
P10	70	Mono	Mono-Poly	Without fillers	3	Circle01	Yellow circle	0	1	100	100	40
P10	70	Mono	Mono-Poly	Without fillers	4	Cylinder01	Theee orange cylinder	1	1	100	100	40
P10	70	Mono	Mono-Poly	Without fillers	5	Triangle01	The red triangle	0	1	100	100	40
P10	70	Mono	Mono-Poly	Without fillers	6	Oval01	Gray oval	0	1	100	100	40
P10	70	Mono	Mono-Poly	Without fillers	7	Arrow01	Theee big arrow	1	0	100	100	40
P10	70	Mono	Mono-Poly	Without fillers	8	Rectangle01	The blue rectangle	0	1	100	100	40
P10	70	Mono	Mono-Poly	Without fillers	9	Square01	The brown square	0	1	100	100	40
P10	70	Mono	Mono-Poly	Without fillers	10	Pentagon01	Theee pentagon, purple pentagon	1	1	100	100	40
P10	70	Poly	Mono-Poly	Without fillers	11	Cylinder02	Orange cylinder	0	1	100	100	40
P10	70	Poly	Mono-Poly	Without fillers	12	Arrow02	The pink arrow	0	1	100	100	40
P10	70	Poly	Mono-Poly	Without fillers	13	Pentagon02	The purple hexagon	0	1	100	100	40
P10	70	Poly	Mono-Poly	Without fillers	14	Circle02	Yellow circle	0	1	100	100	40
P10	70	Poly	Mono-Poly	Without fillers	15	Oval02	The gray oval	0	1	100	100	40
P10	70	Poly	Mono-Poly	Without fillers	16	Square02	Brown square	0	1	100	100	40
P10	70	Poly	Mono-Poly	Without fillers	17	Star02	Blue star	0	1	100	100	40
P10	70	Poly	Mono-Poly	Without fillers	18	Triangle02	Red triangle	0	1	100	100	40
P10	70	Poly	Mono-Poly	Without fillers	19	Rectangle02	Theee blue rectangle	1	1	100	100	40
P10	70	Poly	Mono-Poly	Without fillers	20	Heart02	And the greeeeen � green heart	1	1	100	100	40
P11	67	Poly	Poly-Mono	Without fillers	1	Star01	Blue star	0	1	100	100	100
P11	67	Poly	Poly-Mono	Without fillers	2	Heart01	Heart	0	0	100	100	100
P11	67	Poly	Poly-Mono	Without fillers	3	Circle01	Yellow circle	0	1	100	100	100
P11	67	Poly	Poly-Mono	Without fillers	4	Cylinder01	Uhh cylinder	1	0	100	100	100
P11	67	Poly	Poly-Mono	Without fillers	5	Triangle01	Triangle	0	0	100	100	100
P11	67	Poly	Poly-Mono	Without fillers	6	Oval01	Gray oval	0	1	100	100	100
P11	67	Poly	Poly-Mono	Without fillers	7	Arrow01	Ummm arrow	1	0	100	100	100
P11	67	Poly	Poly-Mono	Without fillers	8	Rectangle01	Blue squareee-ish thing	1	1	100	100	100
P11	67	Poly	Poly-Mono	Without fillers	9	Square01	Uhh brown square	1	1	100	100	100
P11	67	Poly	Poly-Mono	Without fillers	10	Pentagon01	Uh um purple pentangle	1	1	100	100	100
P11	67	Mono	Poly-Mono	Without fillers	11	Cylinder02	Uhh cylinder	1	0	100	100	100
P11	67	Mono	Poly-Mono	Without fillers	12	Arrow02	Arrow	0	0	100	100	100
P11	67	Mono	Poly-Mono	Without fillers	13	Pentagon02	Pentangle	0	0	100	100	100
P11	67	Mono	Poly-Mono	Without fillers	14	Circle02	Circle	0	0	100	100	100
P11	67	Mono	Poly-Mono	Without fillers	15	Oval02	Oval	0	0	100	100	100
P11	67	Mono	Poly-Mono	Without fillers	16	Square02	Square	0	0	100	100	100
P11	67	Mono	Poly-Mono	Without fillers	17	Star02	Star	0	0	100	100	100
P11	67	Mono	Poly-Mono	Without fillers	18	Triangle02	Triangle	0	0	100	100	100
P11	67	Mono	Poly-Mono	Without fillers	19	Rectangle02	Rectangle	0	0	100	100	100
P11	67	Mono	Poly-Mono	Without fillers	20	Heart02	Heart	0	0	100	100	100
P12	66	Mono	Mono-Poly	Without fillers	1	Star01	Number 1 is the star	0	0	100	100	100
P12	66	Mono	Mono-Poly	Without fillers	2	Heart01	Number 2 is the heart	0	0	100	100	100
P12	66	Mono	Mono-Poly	Without fillers	3	Circle01	Number 3 is the circle	0	0	100	100	100
P12	66	Mono	Mono-Poly	Without fillers	4	Cylinder01	Number 4 is the cylinder	0	0	100	100	100
P12	66	Mono	Mono-Poly	Without fillers	5	Triangle01	Number 5 is the triangle	0	0	100	100	100
P12	66	Mono	Mono-Poly	Without fillers	6	Oval01	Number 6 is the oo-oval	1	0	100	100	100
P12	66	Mono	Mono-Poly	Without fillers	7	Arrow01	Number 7 is the arrow	0	0	100	100	100
P12	66	Mono	Mono-Poly	Without fillers	8	Rectangle01	Number 8 is the rectangle	0	0	100	100	100
P12	66	Mono	Mono-Poly	Without fillers	9	Square01	Number 9 is the square	0	0	100	100	100
P12	66	Mono	Mono-Poly	Without fillers	10	Pentagon01	Number 10 is a whatever that is... cupcake shape, which is called a pentagon	0	0	100	100	100
P12	66	Poly	Mono-Poly	Without fillers	11	Cylinder02	Ehhh cylinder	1	0	100	100	100
P12	66	Poly	Mono-Poly	Without fillers	12	Arrow02	Arrow	0	0	100	100	100
P12	66	Poly	Mono-Poly	Without fillers	13	Pentagon02	Pentagon-y thing	0	0	100	100	100
P12	66	Poly	Mono-Poly	Without fillers	14	Circle02	Circle	0	0	100	100	100
P12	66	Poly	Mono-Poly	Without fillers	15	Oval02	Oval	0	0	100	100	100
P12	66	Poly	Mono-Poly	Without fillers	16	Square02	Square	0	0	100	100	100
P12	66	Poly	Mono-Poly	Without fillers	17	Star02	Star	0	0	100	100	100
P12	66	Poly	Mono-Poly	Without fillers	18	Triangle02	Triangle	0	0	100	100	100
P12	66	Poly	Mono-Poly	Without fillers	19	Rectangle02	Rectangle	0	0	100	100	100
P12	66	Poly	Mono-Poly	Without fillers	20	Heart02	And heart	0	0	100	100	100
P13	64	Poly	Poly-Mono	Without fillers	1	Star01	Star	0	0	100	100	100
P13	64	Poly	Poly-Mono	Without fillers	2	Heart01	Uhh heart	1	0	100	100	100
P13	64	Poly	Poly-Mono	Without fillers	3	Circle01	Uhh yellow circle	1	1	100	100	100
P13	64	Poly	Poly-Mono	Without fillers	4	Cylinder01	Theee orange cylinder	1	1	100	100	100
P13	64	Poly	Poly-Mono	Without fillers	5	Triangle01	The red triangle	0	1	100	100	100
P13	64	Poly	Poly-Mono	Without fillers	6	Oval01	The oval, gray oval	0	1	100	100	100
P13	64	Poly	Poly-Mono	Without fillers	7	Arrow01	The arrow	0	0	100	100	100
P13	64	Poly	Poly-Mono	Without fillers	8	Rectangle01	The blue rectangle	0	1	100	100	100
P13	64	Poly	Poly-Mono	Without fillers	9	Square01	The brown square	0	1	100	100	100
P13	64	Poly	Poly-Mono	Without fillers	10	Pentagon01	Theee purple hexagon, pentagon	1	1	100	100	100
P13	64	Mono	Poly-Mono	Without fillers	11	Cylinder02	The brown cylinder	0	1	100	100	100
P13	64	Mono	Poly-Mono	Without fillers	12	Arrow02	The arrow	0	0	100	100	100
P13	64	Mono	Poly-Mono	Without fillers	13	Pentagon02	The hexagon, hectagon	0	0	100	100	100
P13	64	Mono	Poly-Mono	Without fillers	14	Circle02	The circle	0	0	100	100	100
P13	64	Mono	Poly-Mono	Without fillers	15	Oval02	The oval	0	0	100	100	100
P13	64	Mono	Poly-Mono	Without fillers	16	Square02	Square	0	0	100	100	100
P13	64	Mono	Poly-Mono	Without fillers	17	Star02	Star	0	0	100	100	100
P13	64	Mono	Poly-Mono	Without fillers	18	Triangle02	The triangle	0	0	100	100	100
P13	64	Mono	Poly-Mono	Without fillers	19	Rectangle02	The rectangle	0	0	100	100	100
P13	64	Mono	Poly-Mono	Without fillers	20	Heart02	And the heart	0	0	100	100	100
P14	66	Mono	Mono-Poly	Without fillers	1	Star01	Star	0	0	100	100	100
P14	66	Mono	Mono-Poly	Without fillers	2	Heart01	Heart	0	0	100	100	100
P14	66	Mono	Mono-Poly	Without fillers	3	Circle01	Circle	0	0	100	100	100
P14	66	Mono	Mono-Poly	Without fillers	4	Cylinder01	Cone� no it's not a cone, what's that? Cylinder	0	0	100	100	100
P14	66	Mono	Mono-Poly	Without fillers	5	Triangle01	Triangle	0	0	100	100	100
P14	66	Mono	Mono-Poly	Without fillers	6	Oval01	Ellipse	0	0	100	100	100
P14	66	Mono	Mono-Poly	Without fillers	7	Arrow01	Uhh arrow	1	0	100	100	100
P14	66	Mono	Mono-Poly	Without fillers	8	Rectangle01	Rectangle	0	0	100	100	100
P14	66	Mono	Mono-Poly	Without fillers	9	Square01	Square	0	0	100	100	100
P14	66	Mono	Mono-Poly	Without fillers	10	Pentagon01	1,2,3,4,5 hectagon-- heptagon is it?	0	0	100	100	100
P14	66	Poly	Mono-Poly	Without fillers	11	Cylinder02	Umm cylinder	1	0	100	100	100
P14	66	Poly	Mono-Poly	Without fillers	12	Arrow02	Arrow	0	0	100	100	100
P14	66	Poly	Mono-Poly	Without fillers	13	Pentagon02	Hectagon	0	0	100	100	100
P14	66	Poly	Mono-Poly	Without fillers	14	Circle02	Circle	0	0	100	100	100
P14	66	Poly	Mono-Poly	Without fillers	15	Oval02	Ellipse	0	0	100	100	100
P14	66	Poly	Mono-Poly	Without fillers	16	Square02	Umm square	1	0	100	100	100
P14	66	Poly	Mono-Poly	Without fillers	17	Star02	Star	0	0	100	100	100
P14	66	Poly	Mono-Poly	Without fillers	18	Triangle02	Triangle	0	0	100	100	100
P14	66	Poly	Mono-Poly	Without fillers	19	Rectangle02	Rectangle	0	0	100	100	100
P14	66	Poly	Mono-Poly	Without fillers	20	Heart02	Heart	0	0	100	100	100
P15	68	Poly	Poly-Mono	Without fillers	1	Star01	Star	0	0	100	100	30
P15	68	Poly	Poly-Mono	Without fillers	2	Heart01	Heart	0	0	100	100	30
P15	68	Poly	Poly-Mono	Without fillers	3	Circle01	Circle	0	0	100	100	30
P15	68	Poly	Poly-Mono	Without fillers	4	Cylinder01	Cylinder	0	0	100	100	30
P15	68	Poly	Poly-Mono	Without fillers	5	Triangle01	Triangle	0	0	100	100	30
P15	68	Poly	Poly-Mono	Without fillers	6	Oval01	Ellipse	0	0	100	100	30
P15	68	Poly	Poly-Mono	Without fillers	7	Arrow01	Arrow	0	0	100	100	30
P15	68	Poly	Poly-Mono	Without fillers	8	Rectangle01	Rectangle	0	0	100	100	30
P15	68	Poly	Poly-Mono	Without fillers	9	Square01	Square	0	0	100	100	30
P15	68	Poly	Poly-Mono	Without fillers	10	Pentagon01	Purple house shape	0	1	100	100	30
P15	68	Mono	Poly-Mono	Without fillers	11	Cylinder02	Cylinder	0	0	100	100	30
P15	68	Mono	Poly-Mono	Without fillers	12	Arrow02	Arrow	0	0	100	100	30
P15	68	Mono	Poly-Mono	Without fillers	13	Pentagon02	Purple house shape	0	1	100	100	30
P15	68	Mono	Poly-Mono	Without fillers	14	Circle02	Circle	0	0	100	100	30
P15	68	Mono	Poly-Mono	Without fillers	15	Oval02	Ellipse	0	0	100	100	30
P15	68	Mono	Poly-Mono	Without fillers	16	Square02	Square	0	0	100	100	30
P15	68	Mono	Poly-Mono	Without fillers	17	Star02	Star	0	0	100	100	30
P15	68	Mono	Poly-Mono	Without fillers	18	Triangle02	Triangle	0	0	100	100	30
P15	68	Mono	Poly-Mono	Without fillers	19	Rectangle02	Rectangle	0	0	100	100	30
P15	68	Mono	Poly-Mono	Without fillers	20	Heart02	Heart	0	0	100	100	30
P16	64	Mono	Mono-Poly	Without fillers	1	Star01	Star	0	0	100	90	100
P16	64	Mono	Mono-Poly	Without fillers	2	Heart01	Heart	0	0	100	90	100
P16	64	Mono	Mono-Poly	Without fillers	3	Circle01	Circle	0	0	100	90	100
P16	64	Mono	Mono-Poly	Without fillers	4	Cylinder01	Cylinder	0	0	100	90	100
P16	64	Mono	Mono-Poly	Without fillers	5	Triangle01	Triangle	0	0	100	90	100
P16	64	Mono	Mono-Poly	Without fillers	6	Oval01	Ellipse	0	0	100	90	100
P16	64	Mono	Mono-Poly	Without fillers	7	Arrow01	Uhh arrow	1	0	100	90	100
P16	64	Mono	Mono-Poly	Without fillers	8	Rectangle01	Rectangle	0	0	100	90	100
P16	64	Mono	Mono-Poly	Without fillers	9	Square01	Square	0	0	100	90	100
P16	64	Mono	Mono-Poly	Without fillers	10	Pentagon01	Pentagon	0	0	100	90	100
P16	64	Poly	Mono-Poly	Without fillers	11	Cylinder02	Cylinder	0	0	100	90	100
P16	64	Poly	Mono-Poly	Without fillers	12	Arrow02	Arrow	0	0	100	90	100
P16	64	Poly	Mono-Poly	Without fillers	13	Pentagon02	Pentagon	0	0	100	90	100
P16	64	Poly	Mono-Poly	Without fillers	14	Circle02	Circle	0	0	100	90	100
P16	64	Poly	Mono-Poly	Without fillers	15	Oval02	Ellipse	0	0	100	90	100
P16	64	Poly	Mono-Poly	Without fillers	16	Square02	Square	0	0	100	90	100
P16	64	Poly	Mono-Poly	Without fillers	17	Star02	Star	0	0	100	90	100
P16	64	Poly	Mono-Poly	Without fillers	18	Triangle02	Triangle	0	0	100	90	100
P16	64	Poly	Mono-Poly	Without fillers	19	Rectangle02	Rectangle	0	0	100	90	100
P16	64	Poly	Mono-Poly	Without fillers	20	Heart02	Heart	0	0	100	90	100
P17	25	Poly	Poly-Mono	Without fillers	1	Star01	Uhh star	1	0	100	90	80
P17	25	Poly	Poly-Mono	Without fillers	2	Heart01	Heart	0	0	100	90	80
P17	25	Poly	Poly-Mono	Without fillers	3	Circle01	Circle	0	0	100	90	80
P17	25	Poly	Poly-Mono	Without fillers	4	Cylinder01	Cylinder	0	0	100	90	80
P17	25	Poly	Poly-Mono	Without fillers	5	Triangle01	Triangle	0	0	100	90	80
P17	25	Poly	Poly-Mono	Without fillers	6	Oval01	Oval	0	0	100	90	80
P17	25	Poly	Poly-Mono	Without fillers	7	Arrow01	Arrow	0	0	100	90	80
P17	25	Poly	Poly-Mono	Without fillers	8	Rectangle01	Rectangle	0	0	100	90	80
P17	25	Poly	Poly-Mono	Without fillers	9	Square01	Square	0	0	100	90	80
P17	25	Poly	Poly-Mono	Without fillers	10	Pentagon01	Pentagon	0	0	100	90	80
P17	25	Mono	Poly-Mono	Without fillers	11	Cylinder02	Cylinder	0	0	100	90	80
P17	25	Mono	Poly-Mono	Without fillers	12	Arrow02	Arrow	0	0	100	90	80
P17	25	Mono	Poly-Mono	Without fillers	13	Pentagon02	Pentagon	0	0	100	90	80
P17	25	Mono	Poly-Mono	Without fillers	14	Circle02	Circle	0	0	100	90	80
P17	25	Mono	Poly-Mono	Without fillers	15	Oval02	Oval	0	0	100	90	80
P17	25	Mono	Poly-Mono	Without fillers	16	Square02	Square	0	0	100	90	80
P17	25	Mono	Poly-Mono	Without fillers	17	Star02	Star	0	0	100	90	80
P17	25	Mono	Poly-Mono	Without fillers	18	Triangle02	Triangle	0	0	100	90	80
P17	25	Mono	Poly-Mono	Without fillers	19	Rectangle02	Rectangle	0	0	100	90	80
P17	25	Mono	Poly-Mono	Without fillers	20	Heart02	Heart	0	0	100	90	80
P18	74	Poly	Poly-Mono	Without fillers	1	Star01	Alright, trial 1 uhh it's star	1	0	100	90	90
P18	74	Poly	Poly-Mono	Without fillers	2	Heart01	Uhh trial 2 is hear	1	0	100	90	90
P18	74	Poly	Poly-Mono	Without fillers	3	Circle01	Trial 3 is circle	0	0	100	90	90
P18	74	Poly	Poly-Mono	Without fillers	4	Cylinder01	Trial 4 isss cylinder	1	0	100	90	90
P18	74	Poly	Poly-Mono	Without fillers	5	Triangle01	Trial 5 is triangle	0	0	100	90	90
P18	74	Poly	Poly-Mono	Without fillers	6	Oval01	Trial 6 is ellipse	0	0	100	90	90
P18	74	Poly	Poly-Mono	Without fillers	7	Arrow01	Trial 7 is arrow	0	0	100	90	90
P18	74	Poly	Poly-Mono	Without fillers	8	Rectangle01	Trial 8 is rectangle	0	0	100	90	90
P18	74	Poly	Poly-Mono	Without fillers	9	Square01	Trial 9 is square	0	0	100	90	90
P18	74	Poly	Poly-Mono	Without fillers	10	Pentagon01	Trial 10 is oh dear, 1,2,3,4,5 uhh is it a rhomboid, it's the purple thing	1	1	100	90	90
P18	74	Mono	Poly-Mono	Without fillers	11	Cylinder02	Trial 11 is uhh it's again the cylinder	1	0	100	90	90
P18	74	Mono	Poly-Mono	Without fillers	12	Arrow02	Trial 12 is arrow	0	0	100	90	90
P18	74	Mono	Poly-Mono	Without fillers	13	Pentagon02	Trial 13 is that peculiar rhomboid thing	0	0	100	90	90
P18	74	Mono	Poly-Mono	Without fillers	14	Circle02	Trial 14 is a circle	0	0	100	90	90
P18	74	Mono	Poly-Mono	Without fillers	15	Oval02	Trial 15 is ellipse	0	0	100	90	90
P18	74	Mono	Poly-Mono	Without fillers	16	Square02	Trial 16 is a square	0	0	100	90	90
P18	74	Mono	Poly-Mono	Without fillers	17	Star02	Trial 17 is star	0	0	100	90	90
P18	74	Mono	Poly-Mono	Without fillers	18	Triangle02	Trial 18 is triangle	0	0	100	90	90
P18	74	Mono	Poly-Mono	Without fillers	19	Rectangle02	Trial 19 is rectangle	0	0	100	90	90
P18	74	Mono	Poly-Mono	Without fillers	20	Heart02	And trial 20 is heart	0	0	100	90	90
P19	72	Poly	Poly-Mono	Without fillers	1	Star01	The star	0	0	100	100	80
P19	72	Poly	Poly-Mono	Without fillers	2	Heart01	Heart	0	0	100	100	80
P19	72	Poly	Poly-Mono	Without fillers	3	Circle01	Circle	0	0	100	100	80
P19	72	Poly	Poly-Mono	Without fillers	4	Cylinder01	I can't remember, that... is that a rhombous? No a sphere� Oh gosh, what is that called? The orange one	0	1	100	100	80
P19	72	Poly	Poly-Mono	Without fillers	5	Triangle01	Umm triangle	1	0	100	100	80
P19	72	Poly	Poly-Mono	Without fillers	6	Oval01	The oval	0	0	100	100	80
P19	72	Poly	Poly-Mono	Without fillers	7	Arrow01	The arrow	0	0	100	100	80
P19	72	Poly	Poly-Mono	Without fillers	8	Rectangle01	The rectangle	0	0	100	100	80
P19	72	Poly	Poly-Mono	Without fillers	9	Square01	The brown square	0	1	100	100	80
P19	72	Poly	Poly-Mono	Without fillers	10	Pentagon01	Theee� I don't know what you call that, like a house, the purple house, is it a rhomboid or something	1	1	100	100	80
P19	72	Mono	Poly-Mono	Without fillers	11	Cylinder02	Oh here we go again, is that -- it's a cylinder isn't it? Getting tricky cause they're all in one color now	0	0	100	100	80
P19	72	Mono	Poly-Mono	Without fillers	12	Arrow02	The arrow	0	0	100	100	80
P19	72	Mono	Poly-Mono	Without fillers	13	Pentagon02	Umm the purple rhombous or house again	1	1	100	100	80
P19	72	Mono	Poly-Mono	Without fillers	14	Circle02	Theee circle	1	0	100	100	80
P19	72	Mono	Poly-Mono	Without fillers	15	Oval02	The oval	0	0	100	100	80
P19	72	Mono	Poly-Mono	Without fillers	16	Square02	The square	0	0	100	100	80
P19	72	Mono	Poly-Mono	Without fillers	17	Star02	The star	0	0	100	100	80
P19	72	Mono	Poly-Mono	Without fillers	18	Triangle02	The triangle	0	0	100	100	80
P19	72	Mono	Poly-Mono	Without fillers	19	Rectangle02	And the rectangle	0	0	100	100	80
P19	72	Mono	Poly-Mono	Without fillers	20	Heart02	The heart	0	0	100	100	80
P20	67	Mono	Mono-Poly	Without fillers	1	Star01	Star	0	0	100	100	10
P20	67	Mono	Mono-Poly	Without fillers	2	Heart01	Ehh heart	1	0	100	100	10
P20	67	Mono	Mono-Poly	Without fillers	3	Circle01	Circle	0	0	100	100	10
P20	67	Mono	Mono-Poly	Without fillers	4	Cylinder01	Umm round shape	1	0	100	100	10
P20	67	Mono	Mono-Poly	Without fillers	5	Triangle01	Triangle	0	0	100	100	10
P20	67	Mono	Mono-Poly	Without fillers	6	Oval01	Oval	0	0	100	100	10
P20	67	Mono	Mono-Poly	Without fillers	7	Arrow01	Arrow	0	0	100	100	10
P20	67	Mono	Mono-Poly	Without fillers	8	Rectangle01	Rectangle	0	0	100	100	10
P20	67	Mono	Mono-Poly	Without fillers	9	Square01	Square	0	0	100	100	10
P20	67	Mono	Mono-Poly	Without fillers	10	Pentagon01	Hexagonal	0	0	100	100	10
P20	67	Poly	Mono-Poly	Without fillers	11	Cylinder02	Circular	0	0	100	100	10
P20	67	Poly	Mono-Poly	Without fillers	12	Arrow02	Arrow	0	0	100	100	10
P20	67	Poly	Mono-Poly	Without fillers	13	Pentagon02	Hexagonal	0	0	100	100	10
P20	67	Poly	Mono-Poly	Without fillers	14	Circle02	Circle	0	0	100	100	10
P20	67	Poly	Mono-Poly	Without fillers	15	Oval02	Oval	0	0	100	100	10
P20	67	Poly	Mono-Poly	Without fillers	16	Square02	Square	0	0	100	100	10
P20	67	Poly	Mono-Poly	Without fillers	17	Star02	Star	0	0	100	100	10
P20	67	Poly	Mono-Poly	Without fillers	18	Triangle02	Triangle	0	0	100	100	10
P20	67	Poly	Mono-Poly	Without fillers	19	Rectangle02	Rectangle	0	0	100	100	10
P20	67	Poly	Mono-Poly	Without fillers	20	Heart02	Heart	0	0	100	100	10
P21	67	Poly	Poly-Mono	Without fillers	1	Star01	So star	0	0	100	100	100
P21	67	Poly	Poly-Mono	Without fillers	2	Heart01	Heart	0	0	100	100	100
P21	67	Poly	Poly-Mono	Without fillers	3	Circle01	Circle	0	0	100	100	100
P21	67	Poly	Poly-Mono	Without fillers	4	Cylinder01	Umm cylinder	1	0	100	100	100
P21	67	Poly	Poly-Mono	Without fillers	5	Triangle01	Triangle	0	0	100	100	100
P21	67	Poly	Poly-Mono	Without fillers	6	Oval01	Emm uhhh oval	1	0	100	100	100
P21	67	Poly	Poly-Mono	Without fillers	7	Arrow01	Uhh arrow	1	0	100	100	100
P21	67	Poly	Poly-Mono	Without fillers	8	Rectangle01	Rectangle	0	0	100	100	100
P21	67	Poly	Poly-Mono	Without fillers	9	Square01	Square	0	0	100	100	100
P21	67	Poly	Poly-Mono	Without fillers	10	Pentagon01	Umm uhh 5 what's 5� 5-sided I forgot what it's called	1	0	100	100	100
P21	67	Mono	Poly-Mono	Without fillers	11	Cylinder02	Umm cylinder	1	0	100	100	100
P21	67	Mono	Poly-Mono	Without fillers	12	Arrow02	Arrow	0	0	100	100	100
P21	67	Mono	Poly-Mono	Without fillers	13	Pentagon02	There's that 5-sided thing again	0	0	100	100	100
P21	67	Mono	Poly-Mono	Without fillers	14	Circle02	Circle	0	0	100	100	100
P21	67	Mono	Poly-Mono	Without fillers	15	Oval02	Umm oval	1	0	100	100	100
P21	67	Mono	Poly-Mono	Without fillers	16	Square02	Square	0	0	100	100	100
P21	67	Mono	Poly-Mono	Without fillers	17	Star02	Star	0	0	100	100	100
P21	67	Mono	Poly-Mono	Without fillers	18	Triangle02	Triangle	0	0	100	100	100
P21	67	Mono	Poly-Mono	Without fillers	19	Rectangle02	Rectangle	0	0	100	100	100
P21	67	Mono	Poly-Mono	Without fillers	20	Heart02	Heart	0	0	100	100	100
P22	65	Mono	Mono-Poly	Without fillers	1	Star01	Okay star	0	0	100	100	60
P22	65	Mono	Mono-Poly	Without fillers	2	Heart01	Heart	0	0	100	100	60
P22	65	Mono	Mono-Poly	Without fillers	3	Circle01	Circle	0	0	100	100	60
P22	65	Mono	Mono-Poly	Without fillers	4	Cylinder01	Cylinder	0	0	100	100	60
P22	65	Mono	Mono-Poly	Without fillers	5	Triangle01	Triangle	0	0	100	100	60
P22	65	Mono	Mono-Poly	Without fillers	6	Oval01	Did I miss one there? Number 6 Oval	0	0	100	100	60
P22	65	Mono	Mono-Poly	Without fillers	7	Arrow01	Ehh an arrow	1	0	100	100	60
P22	65	Mono	Mono-Poly	Without fillers	8	Rectangle01	A rectangle	0	0	100	100	60
P22	65	Mono	Mono-Poly	Without fillers	9	Square01	Square	0	0	100	100	60
P22	65	Mono	Mono-Poly	Without fillers	10	Pentagon01	A pentagon	0	0	100	100	60
P22	65	Poly	Mono-Poly	Without fillers	11	Cylinder02	A cylinder	0	0	100	100	60
P22	65	Poly	Mono-Poly	Without fillers	12	Arrow02	An arrow	0	0	100	100	60
P22	65	Poly	Mono-Poly	Without fillers	13	Pentagon02	Aaa pentagon	1	0	100	100	60
P22	65	Poly	Mono-Poly	Without fillers	14	Circle02	A circle	0	0	100	100	60
P22	65	Poly	Mono-Poly	Without fillers	15	Oval02	An oval	0	0	100	100	60
P22	65	Poly	Mono-Poly	Without fillers	16	Square02	A square	0	0	100	100	60
P22	65	Poly	Mono-Poly	Without fillers	17	Star02	Star	0	0	100	100	60
P22	65	Poly	Mono-Poly	Without fillers	18	Triangle02	Uhh triangle	1	0	100	100	60
P22	65	Poly	Mono-Poly	Without fillers	19	Rectangle02	A rectangle	0	0	100	100	60
P22	65	Poly	Mono-Poly	Without fillers	20	Heart02	And a heart	0	0	100	100	60
P23	67	Mono	Mono-Poly	Without fillers	1	Star01	Okay star	0	0	100	100	90
P23	67	Mono	Mono-Poly	Without fillers	2	Heart01	Heart	0	0	100	100	90
P23	67	Mono	Mono-Poly	Without fillers	3	Circle01	Circle	0	0	100	100	90
P23	67	Mono	Mono-Poly	Without fillers	4	Cylinder01	Cylinder	0	0	100	100	90
P23	67	Mono	Mono-Poly	Without fillers	5	Triangle01	Triangle	0	0	100	100	90
P23	67	Mono	Mono-Poly	Without fillers	6	Oval01	Oval	0	0	100	100	90
P23	67	Mono	Mono-Poly	Without fillers	7	Arrow01	Arrow	0	0	100	100	90
P23	67	Mono	Mono-Poly	Without fillers	8	Rectangle01	Mmm rectangle	1	0	100	100	90
P23	67	Mono	Mono-Poly	Without fillers	9	Square01	Square	0	0	100	100	90
P23	67	Mono	Mono-Poly	Without fillers	10	Pentagon01	Uhhh pentagon	1	0	100	100	90
P23	67	Poly	Mono-Poly	Without fillers	11	Cylinder02	Cylinder	0	0	100	100	90
P23	67	Poly	Mono-Poly	Without fillers	12	Arrow02	Arrow	0	0	100	100	90
P23	67	Poly	Mono-Poly	Without fillers	13	Pentagon02	Pentagon	0	0	100	100	90
P23	67	Poly	Mono-Poly	Without fillers	14	Circle02	Circle	0	0	100	100	90
P23	67	Poly	Mono-Poly	Without fillers	15	Oval02	Oval	0	0	100	100	90
P23	67	Poly	Mono-Poly	Without fillers	16	Square02	Square	0	0	100	100	90
P23	67	Poly	Mono-Poly	Without fillers	17	Star02	Star	0	0	100	100	90
P23	67	Poly	Mono-Poly	Without fillers	18	Triangle02	Triangle	0	0	100	100	90
P23	67	Poly	Mono-Poly	Without fillers	19	Rectangle02	Rectangle	0	0	100	100	90
P23	67	Poly	Mono-Poly	Without fillers	20	Heart02	Heart	0	0	100	100	90
P24	72	Poly	Poly-Mono	Without fillers	1	Star01	Star	0	0	100	100	60
P24	72	Poly	Poly-Mono	Without fillers	2	Heart01	Heart	0	0	100	100	60
P24	72	Poly	Poly-Mono	Without fillers	3	Circle01	Uhh yellow circle	1	1	100	100	60
P24	72	Poly	Poly-Mono	Without fillers	4	Cylinder01	Uhh orange tube	1	1	100	100	60
P24	72	Poly	Poly-Mono	Without fillers	5	Triangle01	Red triangle	0	1	100	100	60
P24	72	Poly	Poly-Mono	Without fillers	6	Oval01	Umm gray oblong	1	1	100	100	60
P24	72	Poly	Poly-Mono	Without fillers	7	Arrow01	Pink arrow	0	1	100	100	60
P24	72	Poly	Poly-Mono	Without fillers	8	Rectangle01	Blue rectangle	0	1	100	100	60
P24	72	Poly	Poly-Mono	Without fillers	9	Square01	Brown square	0	1	100	100	60
P24	72	Poly	Poly-Mono	Without fillers	10	Pentagon01	Umm sort of purpley heptagon well 5-figured thing	1	1	100	100	60
P24	72	Mono	Poly-Mono	Without fillers	11	Cylinder02	Ehh oh sorry orange cube, tube sorry	1	1	100	100	60
P24	72	Mono	Poly-Mono	Without fillers	12	Arrow02	Ehh pink arrow	1	1	100	100	60
P24	72	Mono	Poly-Mono	Without fillers	13	Pentagon02	Ehh purple � hecttt heptagon	1	1	100	100	60
P24	72	Mono	Poly-Mono	Without fillers	14	Circle02	Umm yellow circle	1	1	100	100	60
P24	72	Mono	Poly-Mono	Without fillers	15	Oval02	Uhh gray well ellipse, oblong	1	1	100	100	60
P24	72	Mono	Poly-Mono	Without fillers	16	Square02	Ehh brown square	1	1	100	100	60
P24	72	Mono	Poly-Mono	Without fillers	17	Star02	Blue star	0	1	100	100	60
P24	72	Mono	Poly-Mono	Without fillers	18	Triangle02	Red triangle	0	1	100	100	60
P24	72	Mono	Poly-Mono	Without fillers	19	Rectangle02	Umm blue rectangle	1	1	100	100	60
P24	72	Mono	Poly-Mono	Without fillers	20	Heart02	And green heart	0	1	100	100	60
P25	68	Mono	Mono-Poly	Without fillers	1	Star01	Star	0	0	100	100	70
P25	68	Mono	Mono-Poly	Without fillers	2	Heart01	Heart	0	0	100	100	70
P25	68	Mono	Mono-Poly	Without fillers	3	Circle01	Circle	0	0	100	100	70
P25	68	Mono	Mono-Poly	Without fillers	4	Cylinder01	Umm cylinder	1	0	100	100	70
P25	68	Mono	Mono-Poly	Without fillers	5	Triangle01	Triangle	0	0	100	100	70
P25	68	Mono	Mono-Poly	Without fillers	6	Oval01	Uhh oval	1	0	100	100	70
P25	68	Mono	Mono-Poly	Without fillers	7	Arrow01	Arrow	0	0	100	100	70
P25	68	Mono	Mono-Poly	Without fillers	8	Rectangle01	Rectangle	0	0	100	100	70
P25	68	Mono	Mono-Poly	Without fillers	9	Square01	Square	0	0	100	100	70
P25	68	Mono	Mono-Poly	Without fillers	10	Pentagon01	Umm pentagon	1	0	100	100	70
P25	68	Poly	Mono-Poly	Without fillers	11	Cylinder02	Cylinder	0	0	100	100	70
P25	68	Poly	Mono-Poly	Without fillers	12	Arrow02	Arrow	0	0	100	100	70
P25	68	Poly	Mono-Poly	Without fillers	13	Pentagon02	Uhh pentagon	1	0	100	100	70
P25	68	Poly	Mono-Poly	Without fillers	14	Circle02	Circle	0	0	100	100	70
P25	68	Poly	Mono-Poly	Without fillers	15	Oval02	Oval	0	0	100	100	70
P25	68	Poly	Mono-Poly	Without fillers	16	Square02	Square	0	0	100	100	70
P25	68	Poly	Mono-Poly	Without fillers	17	Star02	Star	0	0	100	100	70
P25	68	Poly	Mono-Poly	Without fillers	18	Triangle02	Triangle	0	0	100	100	70
P25	68	Poly	Mono-Poly	Without fillers	19	Rectangle02	Rectangle	0	0	100	100	70
P25	68	Poly	Mono-Poly	Without fillers	20	Heart02	And heart	0	0	100	100	70
P26	58	Poly	Poly-Mono	Without fillers	1	Star01	Star	0	0	100	80	50
P26	58	Poly	Poly-Mono	Without fillers	2	Heart01	Heart	0	0	100	80	50
P26	58	Poly	Poly-Mono	Without fillers	3	Circle01	Circle	0	0	100	80	50
P26	58	Poly	Poly-Mono	Without fillers	4	Cylinder01	Ehh top right-hand corner, oh right, okay cylinder, sorry	1	0	100	80	50
P26	58	Poly	Poly-Mono	Without fillers	5	Triangle01	Triangle	0	0	100	80	50
P26	58	Poly	Poly-Mono	Without fillers	6	Oval01	Oo uh ovoid	1	0	100	80	50
P26	58	Poly	Poly-Mono	Without fillers	7	Arrow01	Arrow	0	0	100	80	50
P26	58	Poly	Poly-Mono	Without fillers	8	Rectangle01	Oblong	0	0	100	80	50
P26	58	Poly	Poly-Mono	Without fillers	9	Square01	Square	0	0	100	80	50
P26	58	Poly	Poly-Mono	Without fillers	10	Pentagon01	Ehh hectagon?	1	0	100	80	50
P26	58	Mono	Poly-Mono	Without fillers	11	Cylinder02	Cylinder	0	0	100	80	50
P26	58	Mono	Poly-Mono	Without fillers	12	Arrow02	Arrow	0	0	100	80	50
P26	58	Mono	Poly-Mono	Without fillers	13	Pentagon02	Hectagon	0	0	100	80	50
P26	58	Mono	Poly-Mono	Without fillers	14	Circle02	Circle	0	0	100	80	50
P26	58	Mono	Poly-Mono	Without fillers	15	Oval02	Ovoid	0	0	100	80	50
P26	58	Mono	Poly-Mono	Without fillers	16	Square02	Square	0	0	100	80	50
P26	58	Mono	Poly-Mono	Without fillers	17	Star02	Star	0	0	100	80	50
P26	58	Mono	Poly-Mono	Without fillers	18	Triangle02	Triangle	0	0	100	80	50
P26	58	Mono	Poly-Mono	Without fillers	19	Rectangle02	Oblong	0	0	100	80	50
P26	58	Mono	Poly-Mono	Without fillers	20	Heart02	Heart	0	0	100	80	50
P27	56	Mono	Mono-Poly	Without fillers	1	Star01	Star	0	0	100	90	0
P27	56	Mono	Mono-Poly	Without fillers	2	Heart01	Heart	0	0	100	90	0
P27	56	Mono	Mono-Poly	Without fillers	3	Circle01	Circle	0	0	100	90	0
P27	56	Mono	Mono-Poly	Without fillers	4	Cylinder01	Umm tube, cylinder	1	0	100	90	0
P27	56	Mono	Mono-Poly	Without fillers	5	Triangle01	Umm triangle	1	0	100	90	0
P27	56	Mono	Mono-Poly	Without fillers	6	Oval01	Umm lozenge, top right, it's a tablet-shape, lozenge	1	0	100	90	0
P27	56	Mono	Mono-Poly	Without fillers	7	Arrow01	Umm right-hand arrow	1	0	100	90	0
P27	56	Mono	Mono-Poly	Without fillers	8	Rectangle01	Rectangle	0	0	100	90	0
P27	56	Mono	Mono-Poly	Without fillers	9	Square01	Square	0	0	100	90	0
P27	56	Mono	Mono-Poly	Without fillers	10	Pentagon01	Right-hand oh wait a minute, uh no, it's the uhh yeah a bishop's mitre, I'd call it, but it's a 5-sided, looks like a bishop's mitre	1	0	100	90	0
P27	56	Poly	Mono-Poly	Without fillers	11	Cylinder02	And that's another tube, cylinder	0	0	100	90	0
P27	56	Poly	Mono-Poly	Without fillers	12	Arrow02	That's the right-hand arrow	0	0	100	90	0
P27	56	Poly	Mono-Poly	Without fillers	13	Pentagon02	Bishop's mitre again, purple	0	1	100	90	0
P27	56	Poly	Mono-Poly	Without fillers	14	Circle02	Yellow circle	0	1	100	90	0
P27	56	Poly	Mono-Poly	Without fillers	15	Oval02	The grayyy lozenge shape	1	1	100	90	0
P27	56	Poly	Mono-Poly	Without fillers	16	Square02	Anddd that's the brown square	1	0	100	90	0
P27	56	Poly	Mono-Poly	Without fillers	17	Star02	Blue star	0	0	100	90	0
P27	56	Poly	Mono-Poly	Without fillers	18	Triangle02	Red triangle	0	1	100	90	0
P27	56	Poly	Mono-Poly	Without fillers	19	Rectangle02	Blue rectangle	0	1	100	90	0
P27	56	Poly	Mono-Poly	Without fillers	20	Heart02	And green heart	0	1	100	90	0
P28	63	Poly	Poly-Mono	Without fillers	1	Star01	Uhh 1 star	1	0	100	40	20
P28	63	Poly	Poly-Mono	Without fillers	2	Heart01	2 heart	0	0	100	40	20
P28	63	Poly	Poly-Mono	Without fillers	3	Circle01	3 circle	0	0	100	40	20
P28	63	Poly	Poly-Mono	Without fillers	4	Cylinder01	44444 cylinder	1	0	100	40	20
P28	63	Poly	Poly-Mono	Without fillers	5	Triangle01	5 triangle	0	0	100	40	20
P28	63	Poly	Poly-Mono	Without fillers	6	Oval01	6 ellipse	0	0	100	40	20
P28	63	Poly	Poly-Mono	Without fillers	7	Arrow01	7 arrow	0	0	100	40	20
P28	63	Poly	Poly-Mono	Without fillers	8	Rectangle01	8 rectangle	0	0	100	40	20
P28	63	Poly	Poly-Mono	Without fillers	9	Square01	9 square	0	0	100	40	20
P28	63	Poly	Poly-Mono	Without fillers	10	Pentagon01	10 uhh pentagon	1	0	100	40	20
P28	63	Mono	Poly-Mono	Without fillers	11	Cylinder02	11 cylinder	0	0	100	40	20
P28	63	Mono	Poly-Mono	Without fillers	12	Arrow02	12 arrow	0	0	100	40	20
P28	63	Mono	Poly-Mono	Without fillers	13	Pentagon02	13 pentagon	0	0	100	40	20
P28	63	Mono	Poly-Mono	Without fillers	14	Circle02	14 circle	0	0	100	40	20
P28	63	Mono	Poly-Mono	Without fillers	15	Oval02	15 ellipse	0	0	100	40	20
P28	63	Mono	Poly-Mono	Without fillers	16	Square02	16 square	0	0	100	40	20
P28	63	Mono	Poly-Mono	Without fillers	17	Star02	17 star	0	0	100	40	20
P28	63	Mono	Poly-Mono	Without fillers	18	Triangle02	18 triangle	0	0	100	40	20
P28	63	Mono	Poly-Mono	Without fillers	19	Rectangle02	19 rectangle	0	0	100	40	20
P28	63	Mono	Poly-Mono	Without fillers	20	Heart02	20 heart	0	0	100	40	20
P29	71	Mono	Mono-Poly	Without fillers	1	Star01	Star	0	0	100	90	30
P29	71	Mono	Mono-Poly	Without fillers	2	Heart01	Heart	0	0	100	90	30
P29	71	Mono	Mono-Poly	Without fillers	3	Circle01	Yellow circle	0	1	100	90	30
P29	71	Mono	Mono-Poly	Without fillers	4	Cylinder01	Orange cylinder	0	1	100	90	30
P29	71	Mono	Mono-Poly	Without fillers	5	Triangle01	Red triangle	0	1	100	90	30
P29	71	Mono	Mono-Poly	Without fillers	6	Oval01	Gray oval	0	1	100	90	30
P29	71	Mono	Mono-Poly	Without fillers	7	Arrow01	Pink arrow	0	1	100	90	30
P29	71	Mono	Mono-Poly	Without fillers	8	Rectangle01	Blue oblong	0	1	100	90	30
P29	71	Mono	Mono-Poly	Without fillers	9	Square01	Brown square	0	1	100	90	30
P29	71	Mono	Mono-Poly	Without fillers	10	Pentagon01	Mmm haha purple diamond	1	1	100	90	30
P29	71	Poly	Mono-Poly	Without fillers	11	Cylinder02	Orange cylinder	0	1	100	90	30
P29	71	Poly	Mono-Poly	Without fillers	12	Arrow02	Pink arrow	0	1	100	90	30
P29	71	Poly	Mono-Poly	Without fillers	13	Pentagon02	Purple� hexagon	1	1	100	90	30
P29	71	Poly	Mono-Poly	Without fillers	14	Circle02	Yellow circle	0	1	100	90	30
P29	71	Poly	Mono-Poly	Without fillers	15	Oval02	Grayyy oval	1	1	100	90	30
P29	71	Poly	Mono-Poly	Without fillers	16	Square02	Brown square	0	1	100	90	30
P29	71	Poly	Mono-Poly	Without fillers	17	Star02	Blue diamond-- blue star	0	1	100	90	30
P29	71	Poly	Mono-Poly	Without fillers	18	Triangle02	Red triangle	0	1	100	90	30
P29	71	Poly	Mono-Poly	Without fillers	19	Rectangle02	Blue oblong	0	1	100	90	30
P29	71	Poly	Mono-Poly	Without fillers	20	Heart02	Green heart	0	1	100	90	30
P30	60	Poly	Poly-Mono	Without fillers	1	Star01	Star	0	0	100	100	100
P30	60	Poly	Poly-Mono	Without fillers	2	Heart01	Heart	0	0	100	100	100
P30	60	Poly	Poly-Mono	Without fillers	3	Circle01	Circle	0	0	100	100	100
P30	60	Poly	Poly-Mono	Without fillers	4	Cylinder01	Cylinder	0	0	100	100	100
P30	60	Poly	Poly-Mono	Without fillers	5	Triangle01	Triangle	0	0	100	100	100
P30	60	Poly	Poly-Mono	Without fillers	6	Oval01	Oblong, ellipse sorry	0	0	100	100	100
P30	60	Poly	Poly-Mono	Without fillers	7	Arrow01	The arrow for this one	0	0	100	100	100
P30	60	Poly	Poly-Mono	Without fillers	8	Rectangle01	Ehhh the rectangle	1	0	100	100	100
P30	60	Poly	Poly-Mono	Without fillers	9	Square01	Square	0	0	100	100	100
P30	60	Poly	Poly-Mono	Without fillers	10	Pentagon01	Hexagon	0	0	100	100	100
P30	60	Mono	Poly-Mono	Without fillers	11	Cylinder02	Cylinder	0	0	100	100	100
P30	60	Mono	Poly-Mono	Without fillers	12	Arrow02	Arrow	0	0	100	100	100
P30	60	Mono	Poly-Mono	Without fillers	13	Pentagon02	Hexagon	0	0	100	100	100
P30	60	Mono	Poly-Mono	Without fillers	14	Circle02	Emmm circle	1	0	100	100	100
P30	60	Mono	Poly-Mono	Without fillers	15	Oval02	Ellipse	0	0	100	100	100
P30	60	Mono	Poly-Mono	Without fillers	16	Square02	Ehhh square	1	0	100	100	100
P30	60	Mono	Poly-Mono	Without fillers	17	Star02	Star	0	0	100	100	100
P30	60	Mono	Poly-Mono	Without fillers	18	Triangle02	Triangle	0	0	100	100	100
P30	60	Mono	Poly-Mono	Without fillers	19	Rectangle02	Rectangle	0	0	100	100	100
P30	60	Mono	Poly-Mono	Without fillers	20	Heart02	Heart	0	0	100	100	100
P31	68	Mono	Mono-Poly	Without fillers	1	Star01	A star	0	0	100	90	70
P31	68	Mono	Mono-Poly	Without fillers	2	Heart01	Heart	0	0	100	90	70
P31	68	Mono	Mono-Poly	Without fillers	3	Circle01	Circle	0	0	100	90	70
P31	68	Mono	Mono-Poly	Without fillers	4	Cylinder01	Emmm cylinder	1	0	100	90	70
P31	68	Mono	Mono-Poly	Without fillers	5	Triangle01	Triangle	0	0	100	90	70
P31	68	Mono	Mono-Poly	Without fillers	6	Oval01	Ummm oval	1	0	100	90	70
P31	68	Mono	Mono-Poly	Without fillers	7	Arrow01	Arrow	0	0	100	90	70
P31	68	Mono	Mono-Poly	Without fillers	8	Rectangle01	Uhh rectangle	1	0	100	90	70
P31	68	Mono	Mono-Poly	Without fillers	9	Square01	Square	0	0	100	90	70
P31	68	Mono	Mono-Poly	Without fillers	10	Pentagon01	Ummm pentagon	1	0	100	90	70
P31	68	Poly	Mono-Poly	Without fillers	11	Cylinder02	Cylinder	0	0	100	90	70
P31	68	Poly	Mono-Poly	Without fillers	12	Arrow02	Arrow	0	0	100	90	70
P31	68	Poly	Mono-Poly	Without fillers	13	Pentagon02	Pentagon	0	0	100	90	70
P31	68	Poly	Mono-Poly	Without fillers	14	Circle02	Circle	0	0	100	90	70
P31	68	Poly	Mono-Poly	Without fillers	15	Oval02	Oval	0	0	100	90	70
P31	68	Poly	Mono-Poly	Without fillers	16	Square02	Square	0	0	100	90	70
P31	68	Poly	Mono-Poly	Without fillers	17	Star02	Star	0	0	100	90	70
P31	68	Poly	Mono-Poly	Without fillers	18	Triangle02	Triangle	0	0	100	90	70
P31	68	Poly	Mono-Poly	Without fillers	19	Rectangle02	Rectangle	0	0	100	90	70
P31	68	Poly	Mono-Poly	Without fillers	20	Heart02	Heart	0	0	100	90	70
P32	61	Poly	Poly-Mono	Without fillers	1	Star01	Star	0	0	100	100	90
P32	61	Poly	Poly-Mono	Without fillers	2	Heart01	Heart	0	0	100	100	90
P32	61	Poly	Poly-Mono	Without fillers	3	Circle01	Circle	0	0	100	100	90
P32	61	Poly	Poly-Mono	Without fillers	4	Cylinder01	Cylinder	0	0	100	100	90
P32	61	Poly	Poly-Mono	Without fillers	5	Triangle01	Triangle	0	0	100	100	90
P32	61	Poly	Poly-Mono	Without fillers	6	Oval01	Oval	0	0	100	100	90
P32	61	Poly	Poly-Mono	Without fillers	7	Arrow01	Arrow	0	0	100	100	90
P32	61	Poly	Poly-Mono	Without fillers	8	Rectangle01	Eh oblong	1	0	100	100	90
P32	61	Poly	Poly-Mono	Without fillers	9	Square01	Square	0	0	100	100	90
P32	61	Poly	Poly-Mono	Without fillers	10	Pentagon01	Pentagon	0	0	100	100	90
P32	61	Mono	Poly-Mono	Without fillers	11	Cylinder02	Mmm cylinder	1	0	100	100	90
P32	61	Mono	Poly-Mono	Without fillers	12	Arrow02	Arrow	0	0	100	100	90
P32	61	Mono	Poly-Mono	Without fillers	13	Pentagon02	Pentagon	0	0	100	100	90
P32	61	Mono	Poly-Mono	Without fillers	14	Circle02	Circle	0	0	100	100	90
P32	61	Mono	Poly-Mono	Without fillers	15	Oval02	Emm oval	1	0	100	100	90
P32	61	Mono	Poly-Mono	Without fillers	16	Square02	Square	0	0	100	100	90
P32	61	Mono	Poly-Mono	Without fillers	17	Star02	Star	0	0	100	100	90
P32	61	Mono	Poly-Mono	Without fillers	18	Triangle02	Triangle	0	0	100	100	90
P32	61	Mono	Poly-Mono	Without fillers	19	Rectangle02	Oblong	0	0	100	100	90
P32	61	Mono	Poly-Mono	Without fillers	20	Heart02	Heart	0	0	100	100	90
P33	57	Mono	Mono-Poly	Without fillers	1	Star01	Star	0	0	100	100	60
P33	57	Mono	Mono-Poly	Without fillers	2	Heart01	Heart	0	0	100	100	60
P33	57	Mono	Mono-Poly	Without fillers	3	Circle01	Circle	0	0	100	100	60
P33	57	Mono	Mono-Poly	Without fillers	4	Cylinder01	Cylinder	0	0	100	100	60
P33	57	Mono	Mono-Poly	Without fillers	5	Triangle01	Triangle	0	0	100	100	60
P33	57	Mono	Mono-Poly	Without fillers	6	Oval01	An oval	0	0	100	100	60
P33	57	Mono	Mono-Poly	Without fillers	7	Arrow01	An arrow	0	0	100	100	60
P33	57	Mono	Mono-Poly	Without fillers	8	Rectangle01	A rectangle	0	0	100	100	60
P33	57	Mono	Mono-Poly	Without fillers	9	Square01	A square	0	0	100	100	60
P33	57	Mono	Mono-Poly	Without fillers	10	Pentagon01	Emm the sort of umm 5-sided figure	1	0	100	100	60
P33	57	Poly	Mono-Poly	Without fillers	11	Cylinder02	A cylinder again	0	0	100	100	60
P33	57	Poly	Mono-Poly	Without fillers	12	Arrow02	An arrow	0	0	100	100	60
P33	57	Poly	Mono-Poly	Without fillers	13	Pentagon02	The same 5-sided figure	0	0	100	100	60
P33	57	Poly	Mono-Poly	Without fillers	14	Circle02	A circle	0	0	100	100	60
P33	57	Poly	Mono-Poly	Without fillers	15	Oval02	An oval	0	0	100	100	60
P33	57	Poly	Mono-Poly	Without fillers	16	Square02	A square	0	0	100	100	60
P33	57	Poly	Mono-Poly	Without fillers	17	Star02	A star	0	0	100	100	60
P33	57	Poly	Mono-Poly	Without fillers	18	Triangle02	A triangle	0	0	100	100	60
P33	57	Poly	Mono-Poly	Without fillers	19	Rectangle02	Rectangle	0	0	100	100	60
P33	57	Poly	Mono-Poly	Without fillers	20	Heart02	Heart	0	0	100	100	60
P34	59	Poly	Poly-Mono	Without fillers	1	Star01	Blue star	0	1	100	70	10
P34	59	Poly	Poly-Mono	Without fillers	2	Heart01	Oh sorry trial 2, green heart	0	1	100	70	10
P34	59	Poly	Poly-Mono	Without fillers	3	Circle01	Yellow circle	0	1	100	70	10
P34	59	Poly	Poly-Mono	Without fillers	4	Cylinder01	Uhhh beigeee cylinder	1	1	100	70	10
P34	59	Poly	Poly-Mono	Without fillers	5	Triangle01	Red triangle	0	1	100	70	10
P34	59	Poly	Poly-Mono	Without fillers	6	Oval01	Uhhh grayyy oval	1	1	100	70	10
P34	59	Poly	Poly-Mono	Without fillers	7	Arrow01	Uhh pink arrow pointed to the right	1	1	100	70	10
P34	59	Poly	Poly-Mono	Without fillers	8	Rectangle01	Blue rectangle	0	1	100	70	10
P34	59	Poly	Poly-Mono	Without fillers	9	Square01	Brown square	0	1	100	70	10
P34	59	Poly	Poly-Mono	Without fillers	10	Pentagon01	Uhhh purple pentagon	1	1	100	70	10
P34	59	Mono	Poly-Mono	Without fillers	11	Cylinder02	Uhh yellowish-brown cylinder	1	1	100	70	10
P34	59	Mono	Poly-Mono	Without fillers	12	Arrow02	Uhh pink arrow pointed to the right	1	1	100	70	10
P34	59	Mono	Poly-Mono	Without fillers	13	Pentagon02	Uhhh purple, puple hexa- uhh pentagon	1	1	100	70	10
P34	59	Mono	Poly-Mono	Without fillers	14	Circle02	Yellow circle	0	1	100	70	10
P34	59	Mono	Poly-Mono	Without fillers	15	Oval02	Uhh gray oblate	1	1	100	70	10
P34	59	Mono	Poly-Mono	Without fillers	16	Square02	Brown square	0	1	100	70	10
P34	59	Mono	Poly-Mono	Without fillers	17	Star02	Blue star	0	1	100	70	10
P34	59	Mono	Poly-Mono	Without fillers	18	Triangle02	Red triangle	0	1	100	70	10
P34	59	Mono	Poly-Mono	Without fillers	19	Rectangle02	Blue rectangle	0	1	100	70	10
P34	59	Mono	Poly-Mono	Without fillers	20	Heart02	Green heart	0	1	100	70	10
P35	58	Mono	Mono-Poly	Without fillers	1	Star01	Star	0	0	100	70	0
P35	58	Mono	Mono-Poly	Without fillers	2	Heart01	Emm heart	1	0	100	70	0
P35	58	Mono	Mono-Poly	Without fillers	3	Circle01	Circle	0	0	100	70	0
P35	58	Mono	Mono-Poly	Without fillers	4	Cylinder01	Ehhh cylinder	1	0	100	70	0
P35	58	Mono	Mono-Poly	Without fillers	5	Triangle01	Triangle	0	0	100	70	0
P35	58	Mono	Mono-Poly	Without fillers	6	Oval01	Ssss emm uhh like a spherical thing, yeah	1	0	100	70	0
P35	58	Mono	Mono-Poly	Without fillers	7	Arrow01	Arrow	0	0	100	70	0
P35	58	Mono	Mono-Poly	Without fillers	8	Rectangle01	Oblong	0	0	100	70	0
P35	58	Mono	Mono-Poly	Without fillers	9	Square01	Square	0	0	100	70	0
P35	58	Mono	Mono-Poly	Without fillers	10	Pentagon01	Sooo emmm uhhh 5-sided thing, yeah	1	0	100	70	0
P35	58	Poly	Mono-Poly	Without fillers	11	Cylinder02	A cylinger	0	0	100	70	0
P35	58	Poly	Mono-Poly	Without fillers	12	Arrow02	An arrow	0	0	100	70	0
P35	58	Poly	Mono-Poly	Without fillers	13	Pentagon02	Umm 5-cyl- purple thing in the bottom	1	1	100	70	0
P35	58	Poly	Mono-Poly	Without fillers	14	Circle02	Emm 14 circle	1	0	100	70	0
P35	58	Poly	Mono-Poly	Without fillers	15	Oval02	Cyl- cylinder thing, yeah the gray thing	1	1	100	70	0
P35	58	Poly	Mono-Poly	Without fillers	16	Square02	Square	0	0	100	70	0
P35	58	Poly	Mono-Poly	Without fillers	17	Star02	Star	0	0	100	70	0
P35	58	Poly	Mono-Poly	Without fillers	18	Triangle02	Triangle	0	0	100	70	0
P35	58	Poly	Mono-Poly	Without fillers	19	Rectangle02	Emm oblong	1	0	100	70	0
P35	58	Poly	Mono-Poly	Without fillers	20	Heart02	And heart	0	0	100	70	0
P36	59	Poly	Poly-Mono	Without fillers	1	Star01	Star	0	0	100	80	80
P36	59	Poly	Poly-Mono	Without fillers	2	Heart01	Heart	0	0	100	80	80
P36	59	Poly	Poly-Mono	Without fillers	3	Circle01	Circle	0	0	100	80	80
P36	59	Poly	Poly-Mono	Without fillers	4	Cylinder01	Cylinder	0	0	100	80	80
P36	59	Poly	Poly-Mono	Without fillers	5	Triangle01	Triangle	0	0	100	80	80
P36	59	Poly	Poly-Mono	Without fillers	6	Oval01	Ohh spheroid	1	0	100	80	80
P36	59	Poly	Poly-Mono	Without fillers	7	Arrow01	Arrow	0	0	100	80	80
P36	59	Poly	Poly-Mono	Without fillers	8	Rectangle01	Rectangle	0	0	100	80	80
P36	59	Poly	Poly-Mono	Without fillers	9	Square01	Square	0	0	100	80	80
P36	59	Poly	Poly-Mono	Without fillers	10	Pentagon01	Ohh hexagon	1	0	100	80	80
P36	59	Mono	Poly-Mono	Without fillers	11	Cylinder02	Umm cylinder	1	0	100	80	80
P36	59	Mono	Poly-Mono	Without fillers	12	Arrow02	Uhh arrow	1	0	100	80	80
P36	59	Mono	Poly-Mono	Without fillers	13	Pentagon02	Hexagon	0	0	100	80	80
P36	59	Mono	Poly-Mono	Without fillers	14	Circle02	Circle	0	0	100	80	80
P36	59	Mono	Poly-Mono	Without fillers	15	Oval02	Ehh spheriod	1	0	100	80	80
P36	59	Mono	Poly-Mono	Without fillers	16	Square02	Square	0	0	100	80	80
P36	59	Mono	Poly-Mono	Without fillers	17	Star02	Star	0	0	100	80	80
P36	59	Mono	Poly-Mono	Without fillers	18	Triangle02	Triangle	0	0	100	80	80
P36	59	Mono	Poly-Mono	Without fillers	19	Rectangle02	Rectangle	0	0	100	80	80
P36	59	Mono	Poly-Mono	Without fillers	20	Heart02	Heart	0	0	100	80	80
P37	72	Mono	Mono-Poly	Without fillers	1	Star01	Emm star	1	0	100	100	0
P37	72	Mono	Mono-Poly	Without fillers	2	Heart01	Heart	0	0	100	100	0
P37	72	Mono	Mono-Poly	Without fillers	3	Circle01	Ehh yellow circle	1	1	100	100	0
P37	72	Mono	Mono-Poly	Without fillers	4	Cylinder01	Ohh ahh cylinder, orange cylinder	1	1	100	100	0
P37	72	Mono	Mono-Poly	Without fillers	5	Triangle01	Emm red diamond--triangle, sorry	1	1	100	100	0
P37	72	Mono	Mono-Poly	Without fillers	6	Oval01	Emm oval, gray	1	1	100	100	0
P37	72	Mono	Mono-Poly	Without fillers	7	Arrow01	7 uhh arrow, pink	1	1	100	100	0
P37	72	Mono	Mono-Poly	Without fillers	8	Rectangle01	8 rectangle, blue	0	1	100	100	0
P37	72	Mono	Mono-Poly	Without fillers	9	Square01	Umm square brown	1	1	100	100	0
P37	72	Mono	Mono-Poly	Without fillers	10	Pentagon01	Emm mmm oh that's a sort of purple hexagonal	1	1	100	100	0
P37	72	Poly	Mono-Poly	Without fillers	11	Cylinder02	And uhh 11 emm cylinder, orange	1	1	100	100	0
P37	72	Poly	Mono-Poly	Without fillers	12	Arrow02	Arrow, pink	0	1	100	100	0
P37	72	Poly	Mono-Poly	Without fillers	13	Pentagon02	Hexagonal purple	0	1	100	100	0
P37	72	Poly	Mono-Poly	Without fillers	14	Circle02	Yellow circle	0	1	100	100	0
P37	72	Poly	Mono-Poly	Without fillers	15	Oval02	Oval, gray	0	1	100	100	0
P37	72	Poly	Mono-Poly	Without fillers	16	Square02	Umm square, brown	1	1	100	100	0
P37	72	Poly	Mono-Poly	Without fillers	17	Star02	Star, blue	0	1	100	100	0
P37	72	Poly	Mono-Poly	Without fillers	18	Triangle02	Triangleee, red	1	1	100	100	0
P37	72	Poly	Mono-Poly	Without fillers	19	Rectangle02	Rectangle, blue	0	1	100	100	0
P37	72	Poly	Mono-Poly	Without fillers	20	Heart02	Heart, green	0	1	100	100	0
P38	59	Mono	Mono-Poly	Without fillers	1	Star01	Star	0	0	100	90	10
P38	59	Mono	Mono-Poly	Without fillers	2	Heart01	Heart	0	0	100	90	10
P38	59	Mono	Mono-Poly	Without fillers	3	Circle01	Circle	0	0	100	90	10
P38	59	Mono	Mono-Poly	Without fillers	4	Cylinder01	Cylinder	0	0	100	90	10
P38	59	Mono	Mono-Poly	Without fillers	5	Triangle01	Triangle	0	0	100	90	10
P38	59	Mono	Mono-Poly	Without fillers	6	Oval01	Oblong round thing	0	0	100	90	10
P38	59	Mono	Mono-Poly	Without fillers	7	Arrow01	Arrow	0	0	100	90	10
P38	59	Mono	Mono-Poly	Without fillers	8	Rectangle01	Oblong	0	0	100	90	10
P38	59	Mono	Mono-Poly	Without fillers	9	Square01	Square	0	0	100	90	10
P38	59	Mono	Mono-Poly	Without fillers	10	Pentagon01	Looks like a crown	0	0	100	90	10
P38	59	Poly	Mono-Poly	Without fillers	11	Cylinder02	Cylinder	0	0	100	90	10
P38	59	Poly	Mono-Poly	Without fillers	12	Arrow02	Arrow	0	0	100	90	10
P38	59	Poly	Mono-Poly	Without fillers	13	Pentagon02	Emm the crown again	1	0	100	90	10
P38	59	Poly	Mono-Poly	Without fillers	14	Circle02	Circle	0	0	100	90	10
P38	59	Poly	Mono-Poly	Without fillers	15	Oval02	Emm oblong-shaped round thing	1	0	100	90	10
P38	59	Poly	Mono-Poly	Without fillers	16	Square02	Square	0	0	100	90	10
P38	59	Poly	Mono-Poly	Without fillers	17	Star02	Star	0	0	100	90	10
P38	59	Poly	Mono-Poly	Without fillers	18	Triangle02	Triangle	0	0	100	90	10
P38	59	Poly	Mono-Poly	Without fillers	19	Rectangle02	Oblong	0	0	100	90	10
P38	59	Poly	Mono-Poly	Without fillers	20	Heart02	Heart	0	0	100	90	10
P39	61	Mono	Mono-Poly	Without fillers	1	Star01	Ehh star	1	0	100	70	10
P39	61	Mono	Mono-Poly	Without fillers	2	Heart01	Heart	0	0	100	70	10
P39	61	Mono	Mono-Poly	Without fillers	3	Circle01	Circle	0	0	100	70	10
P39	61	Mono	Mono-Poly	Without fillers	4	Cylinder01	Ehh cylinder	1	0	100	70	10
P39	61	Mono	Mono-Poly	Without fillers	5	Triangle01	Triangle	0	0	100	70	10
P39	61	Mono	Mono-Poly	Without fillers	6	Oval01	Emm oval	1	0	100	70	10
P39	61	Mono	Mono-Poly	Without fillers	7	Arrow01	Arrow	0	0	100	70	10
P39	61	Mono	Mono-Poly	Without fillers	8	Rectangle01	Rectangle	0	0	100	70	10
P39	61	Mono	Mono-Poly	Without fillers	9	Square01	Square	0	0	100	70	10
P39	61	Mono	Mono-Poly	Without fillers	10	Pentagon01	Pentagon	0	0	100	70	10
P39	61	Poly	Mono-Poly	Without fillers	11	Cylinder02	Cylinder	0	0	100	70	10
P39	61	Poly	Mono-Poly	Without fillers	12	Arrow02	Arrow	0	0	100	70	10
P39	61	Poly	Mono-Poly	Without fillers	13	Pentagon02	Pentagon	0	0	100	70	10
P39	61	Poly	Mono-Poly	Without fillers	14	Circle02	Circle	0	0	100	70	10
P39	61	Poly	Mono-Poly	Without fillers	15	Oval02	Oval	0	0	100	70	10
P39	61	Poly	Mono-Poly	Without fillers	16	Square02	Square	0	0	100	70	10
P39	61	Poly	Mono-Poly	Without fillers	17	Star02	Star	0	0	100	70	10
P39	61	Poly	Mono-Poly	Without fillers	18	Triangle02	Triangle	0	0	100	70	10
P39	61	Poly	Mono-Poly	Without fillers	19	Rectangle02	Rectangle	0	0	100	70	10
P39	61	Poly	Mono-Poly	Without fillers	20	Heart02	Heart	0	0	100	70	10
P40	66	Poly	Poly-Mono	Without fillers	1	Star01	Okay so a star for this one	0	0	100	100	100
P40	66	Poly	Poly-Mono	Without fillers	2	Heart01	And a heart	0	0	100	100	100
P40	66	Poly	Poly-Mono	Without fillers	3	Circle01	A circle	0	0	100	100	100
P40	66	Poly	Poly-Mono	Without fillers	4	Cylinder01	Theee orange cylinder	1	1	100	100	100
P40	66	Poly	Poly-Mono	Without fillers	5	Triangle01	The red triangle	0	1	100	100	100
P40	66	Poly	Poly-Mono	Without fillers	6	Oval01	Theee gray oval yeah	1	1	100	100	100
P40	66	Poly	Poly-Mono	Without fillers	7	Arrow01	The purple arrow	0	1	100	100	100
P40	66	Poly	Poly-Mono	Without fillers	8	Rectangle01	The blue square	0	1	100	100	100
P40	66	Poly	Poly-Mono	Without fillers	9	Square01	The brown square	0	1	100	100	100
P40	66	Poly	Poly-Mono	Without fillers	10	Pentagon01	The purple pentangle	0	1	100	100	100
P40	66	Mono	Poly-Mono	Without fillers	11	Cylinder02	The uhh orange cylinder, top one	1	1	100	100	100
P40	66	Mono	Poly-Mono	Without fillers	12	Arrow02	The purple right-pointing arrow	0	1	100	100	100
P40	66	Mono	Poly-Mono	Without fillers	13	Pentagon02	The purple 5-sided pentangle	0	1	100	100	100
P40	66	Mono	Poly-Mono	Without fillers	14	Circle02	The yellow circle	0	1	100	100	100
P40	66	Mono	Poly-Mono	Without fillers	15	Oval02	The gray oval shape	0	1	100	100	100
P40	66	Mono	Poly-Mono	Without fillers	16	Square02	The brown square	0	1	100	100	100
P40	66	Mono	Poly-Mono	Without fillers	17	Star02	The star	0	0	100	100	100
P40	66	Mono	Poly-Mono	Without fillers	18	Triangle02	The triangle	0	0	100	100	100
P40	66	Mono	Poly-Mono	Without fillers	19	Rectangle02	The oblong, top left	0	0	100	100	100
P40	66	Mono	Poly-Mono	Without fillers	20	Heart02	The heart	0	0	100	100	100
P41	73	Mono	Mono-Poly	Without fillers	1	Star01	Star	0	0	100	100	90
P41	73	Mono	Mono-Poly	Without fillers	2	Heart01	It's a heart	0	0	100	100	90
P41	73	Mono	Mono-Poly	Without fillers	3	Circle01	Circle	0	0	100	100	90
P41	73	Mono	Mono-Poly	Without fillers	4	Cylinder01	Ehhh tube	1	0	100	100	90
P41	73	Mono	Mono-Poly	Without fillers	5	Triangle01	Ehh triangle	1	0	100	100	90
P41	73	Mono	Mono-Poly	Without fillers	6	Oval01	Ehh oval	1	0	100	100	90
P41	73	Mono	Mono-Poly	Without fillers	7	Arrow01	Arrow	0	0	100	100	90
P41	73	Mono	Mono-Poly	Without fillers	8	Rectangle01	Rectangle	0	0	100	100	90
P41	73	Mono	Mono-Poly	Without fillers	9	Square01	Square	0	0	100	100	90
P41	73	Mono	Mono-Poly	Without fillers	10	Pentagon01	Crown ehhh pentagon isn't it	1	0	100	100	90
P41	73	Poly	Mono-Poly	Without fillers	11	Cylinder02	That's tube	0	0	100	100	90
P41	73	Poly	Mono-Poly	Without fillers	12	Arrow02	Arrow	0	0	100	100	90
P41	73	Poly	Mono-Poly	Without fillers	13	Pentagon02	Ehhh crown again pentagon	1	0	100	100	90
P41	73	Poly	Mono-Poly	Without fillers	14	Circle02	Circle	0	0	100	100	90
P41	73	Poly	Mono-Poly	Without fillers	15	Oval02	Oval	0	0	100	100	90
P41	73	Poly	Mono-Poly	Without fillers	16	Square02	Square	0	0	100	100	90
P41	73	Poly	Mono-Poly	Without fillers	17	Star02	Ehhh star	1	0	100	100	90
P41	73	Poly	Mono-Poly	Without fillers	18	Triangle02	Triangle	0	0	100	100	90
P41	73	Poly	Mono-Poly	Without fillers	19	Rectangle02	Rectangle	0	0	100	100	90
P41	73	Poly	Mono-Poly	Without fillers	20	Heart02	Heart	0	0	100	100	90
P42	74	Poly	Poly-Mono	Without fillers	1	Star01	So trial 1 is uhh the blue shape	1	1	100	70	90
P42	74	Poly	Poly-Mono	Without fillers	2	Heart01	The green heart	0	1	100	70	90
P42	74	Poly	Poly-Mono	Without fillers	3	Circle01	Yellow circle	0	1	100	70	90
P42	74	Poly	Poly-Mono	Without fillers	4	Cylinder01	The light brown cylinder	0	1	100	70	90
P42	74	Poly	Poly-Mono	Without fillers	5	Triangle01	Red triangle	0	1	100	70	90
P42	74	Poly	Poly-Mono	Without fillers	6	Oval01	Gray oval	0	1	100	70	90
P42	74	Poly	Poly-Mono	Without fillers	7	Arrow01	The north arrow	0	0	100	70	90
P42	74	Poly	Poly-Mono	Without fillers	8	Rectangle01	Blue rectangle	0	1	100	70	90
P42	74	Poly	Poly-Mono	Without fillers	9	Square01	Brown square	0	1	100	70	90
P42	74	Poly	Poly-Mono	Without fillers	10	Pentagon01	The purple pentagon	0	1	100	70	90
P42	74	Mono	Poly-Mono	Without fillers	11	Cylinder02	The cylindrical shape	0	0	100	70	90
P42	74	Mono	Poly-Mono	Without fillers	12	Arrow02	The arrow	0	0	100	70	90
P42	74	Mono	Poly-Mono	Without fillers	13	Pentagon02	The pentagon	0	0	100	70	90
P42	74	Mono	Poly-Mono	Without fillers	14	Circle02	The circle	0	0	100	70	90
P42	74	Mono	Poly-Mono	Without fillers	15	Oval02	The oval	0	0	100	70	90
P42	74	Mono	Poly-Mono	Without fillers	16	Square02	The square	0	0	100	70	90
P42	74	Mono	Poly-Mono	Without fillers	17	Star02	Star	0	0	100	70	90
P42	74	Mono	Poly-Mono	Without fillers	18	Triangle02	Triangle	0	0	100	70	90
P42	74	Mono	Poly-Mono	Without fillers	19	Rectangle02	Rectangle	0	0	100	70	90
P42	74	Mono	Poly-Mono	Without fillers	20	Heart02	Heart shape	0	0	100	70	90
P43	71	Poly	Poly-Mono	Without fillers	1	Star01	On the blue star	0	1	85.71	100	30
P43	71	Poly	Poly-Mono	Without fillers	2	Heart01	On the green heart	0	1	85.71	100	30
P43	71	Poly	Poly-Mono	Without fillers	3	Circle01	On the yellow circle	0	1	85.71	100	30
P43	71	Poly	Poly-Mono	Without fillers	4	Cylinder01	On the orange� uh� cone	1	1	85.71	100	30
P43	71	Poly	Poly-Mono	Without fillers	5	Triangle01	On the red triangle	0	1	85.71	100	30
P43	71	Poly	Poly-Mono	Without fillers	6	Oval01	On the grayyy oval	1	1	85.71	100	30
P43	71	Poly	Poly-Mono	Without fillers	7	Arrow01	On the ohh pink uhh uhh arrow	1	1	85.71	100	30
P43	71	Poly	Poly-Mono	Without fillers	8	Rectangle01	On the blue rectangle	0	1	85.71	100	30
P43	71	Poly	Poly-Mono	Without fillers	9	Square01	On the brown square	0	1	85.71	100	30
P43	71	Poly	Poly-Mono	Without fillers	10	Pentagon01	On the purpleee pentagon	1	1	85.71	100	30
P43	71	Mono	Poly-Mono	Without fillers	11	Cylinder02	On the orange cube	0	1	85.71	100	30
P43	71	Mono	Poly-Mono	Without fillers	12	Arrow02	Uhh pink arrow	1	1	85.71	100	30
P43	71	Mono	Poly-Mono	Without fillers	13	Pentagon02	Purple pentagon	0	1	85.71	100	30
P43	71	Mono	Poly-Mono	Without fillers	14	Circle02	Yellow circle	0	1	85.71	100	30
P43	71	Mono	Poly-Mono	Without fillers	15	Oval02	Uhhh gray oval	1	1	85.71	100	30
P43	71	Mono	Poly-Mono	Without fillers	16	Square02	Brown square	0	1	85.71	100	30
P43	71	Mono	Poly-Mono	Without fillers	17	Star02	Blue star	0	1	85.71	100	30
P43	71	Mono	Poly-Mono	Without fillers	18	Triangle02	Red triangle	0	1	85.71	100	30
P43	71	Mono	Poly-Mono	Without fillers	19	Rectangle02	Blue rectangle	0	1	85.71	100	30
P43	71	Mono	Poly-Mono	Without fillers	20	Heart02	Uhhh green heart	1	1	85.71	100	30
P44	67	Poly	Poly-Mono	Without fillers	1	Star01	Umm blueeee 5-pointed star	1	1	100	100	30
P44	67	Poly	Poly-Mono	Without fillers	2	Heart01	Emmm green heart	1	1	100	100	30
P44	67	Poly	Poly-Mono	Without fillers	3	Circle01	Yellow circle	0	1	100	100	30
P44	67	Poly	Poly-Mono	Without fillers	4	Cylinder01	Uhh orangeeee cylinder	1	1	100	100	30
P44	67	Poly	Poly-Mono	Without fillers	5	Triangle01	Red triangle	0	1	100	100	30
P44	67	Poly	Poly-Mono	Without fillers	6	Oval01	Grayyy mmm oval	1	1	100	100	30
P44	67	Poly	Poly-Mono	Without fillers	7	Arrow01	Pink arrow pointed to the right	0	1	100	100	30
P44	67	Poly	Poly-Mono	Without fillers	8	Rectangle01	Blue rectangle	0	1	100	100	30
P44	67	Poly	Poly-Mono	Without fillers	9	Square01	Brown square	0	1	100	100	30
P44	67	Poly	Poly-Mono	Without fillers	10	Pentagon01	Uhh purple pentagon	1	1	100	100	30
P44	67	Mono	Poly-Mono	Without fillers	11	Cylinder02	Orange cylinder	0	1	100	100	30
P44	67	Mono	Poly-Mono	Without fillers	12	Arrow02	Pink arrow pointed to the right	0	1	100	100	30
P44	67	Mono	Poly-Mono	Without fillers	13	Pentagon02	Purple pentagon	0	1	100	100	30
P44	67	Mono	Poly-Mono	Without fillers	14	Circle02	Yellow circle	0	1	100	100	30
P44	67	Mono	Poly-Mono	Without fillers	15	Oval02	Grayyy oval	1	1	100	100	30
P44	67	Mono	Poly-Mono	Without fillers	16	Square02	Brown square	0	1	100	100	30
P44	67	Mono	Poly-Mono	Without fillers	17	Star02	Uhhh blue 5-pointed star	1	1	100	100	30
P44	67	Mono	Poly-Mono	Without fillers	18	Triangle02	Red triangle	0	1	100	100	30
P44	67	Mono	Poly-Mono	Without fillers	19	Rectangle02	Blueee rectangle	1	1	100	100	30
P44	67	Mono	Poly-Mono	Without fillers	20	Heart02	Green heart	0	1	100	100	30
P45	61	Mono	Mono-Poly	Without fillers	1	Star01	Star	0	0	100	100	90
P45	61	Mono	Mono-Poly	Without fillers	2	Heart01	Heart	0	0	100	100	90
P45	61	Mono	Mono-Poly	Without fillers	3	Circle01	Circle	0	0	100	100	90
P45	61	Mono	Mono-Poly	Without fillers	4	Cylinder01	Cylinder	0	0	100	100	90
P45	61	Mono	Mono-Poly	Without fillers	5	Triangle01	Triangle	0	0	100	100	90
P45	61	Mono	Mono-Poly	Without fillers	6	Oval01	Oval	0	0	100	100	90
P45	61	Mono	Mono-Poly	Without fillers	7	Arrow01	Arrow	0	0	100	100	90
P45	61	Mono	Mono-Poly	Without fillers	8	Rectangle01	Uhhh oblong	1	0	100	100	90
P45	61	Mono	Mono-Poly	Without fillers	9	Square01	Square	0	0	100	100	90
P45	61	Mono	Mono-Poly	Without fillers	10	Pentagon01	Umm ohh what is that a hexagon or something?	1	0	100	100	90
P45	61	Poly	Mono-Poly	Without fillers	11	Cylinder02	Uhhh cylinder	1	0	100	100	90
P45	61	Poly	Mono-Poly	Without fillers	12	Arrow02	Arrow	0	0	100	100	90
P45	61	Poly	Mono-Poly	Without fillers	13	Pentagon02	Uhhh hexagon	1	0	100	100	90
P45	61	Poly	Mono-Poly	Without fillers	14	Circle02	Circle	0	0	100	100	90
P45	61	Poly	Mono-Poly	Without fillers	15	Oval02	Oval	0	0	100	100	90
P45	61	Poly	Mono-Poly	Without fillers	16	Square02	Square	0	0	100	100	90
P45	61	Poly	Mono-Poly	Without fillers	17	Star02	Star	0	0	100	100	90
P45	61	Poly	Mono-Poly	Without fillers	18	Triangle02	Triangle	0	0	100	100	90
P45	61	Poly	Mono-Poly	Without fillers	19	Rectangle02	Uhhh rectangle	1	0	100	100	90
P45	61	Poly	Mono-Poly	Without fillers	20	Heart02	Heart	0	0	100	100	90
P46	73	Poly	Poly-Mono	Without fillers	1	Star01	Ehhh the star	1	0	100	80	60
P46	73	Poly	Poly-Mono	Without fillers	2	Heart01	And it's a heart, green heart	0	1	100	80	60
P46	73	Poly	Poly-Mono	Without fillers	3	Circle01	Yellow circle	0	1	100	80	60
P46	73	Poly	Poly-Mono	Without fillers	4	Cylinder01	And an orange cylinder	0	1	100	80	60
P46	73	Poly	Poly-Mono	Without fillers	5	Triangle01	A red triangle	0	1	100	80	60
P46	73	Poly	Poly-Mono	Without fillers	6	Oval01	Aaa gray oval	1	1	100	80	60
P46	73	Poly	Poly-Mono	Without fillers	7	Arrow01	Aaa pink arrow	1	1	100	80	60
P46	73	Poly	Poly-Mono	Without fillers	8	Rectangle01	A blue rectangle	0	1	100	80	60
P46	73	Poly	Poly-Mono	Without fillers	9	Square01	A brown square	0	1	100	80	60
P46	73	Poly	Poly-Mono	Without fillers	10	Pentagon01	Aaa purpleee pentagon	1	1	100	80	60
P46	73	Mono	Poly-Mono	Without fillers	11	Cylinder02	An orange cylinder	0	1	100	80	60
P46	73	Mono	Poly-Mono	Without fillers	12	Arrow02	A pink arrow	0	1	100	80	60
P46	73	Mono	Poly-Mono	Without fillers	13	Pentagon02	A purple pentagon	0	1	100	80	60
P46	73	Mono	Poly-Mono	Without fillers	14	Circle02	A yellow circle	0	1	100	80	60
P46	73	Mono	Poly-Mono	Without fillers	15	Oval02	A gray oval	0	1	100	80	60
P46	73	Mono	Poly-Mono	Without fillers	16	Square02	A brown square	0	1	100	80	60
P46	73	Mono	Poly-Mono	Without fillers	17	Star02	A blue star	0	1	100	80	60
P46	73	Mono	Poly-Mono	Without fillers	18	Triangle02	A red triangle	0	1	100	80	60
P46	73	Mono	Poly-Mono	Without fillers	19	Rectangle02	Anddd a blue rectangle	1	1	100	80	60
P46	73	Mono	Poly-Mono	Without fillers	20	Heart02	A green heart	0	1	100	80	60
P47	62	Mono	Mono-Poly	Without fillers	1	Star01	That's aaa star	1	0	100	100	10
P47	62	Mono	Mono-Poly	Without fillers	2	Heart01	Uhhh triangle, sorry uh bottom right, umm the heart	1	0	100	100	10
P47	62	Mono	Mono-Poly	Without fillers	3	Circle01	Bottom left circle	0	0	100	100	10
P47	62	Mono	Mono-Poly	Without fillers	4	Cylinder01	Ohh uhh cylinder	1	0	100	100	10
P47	62	Mono	Mono-Poly	Without fillers	5	Triangle01	Triangle	0	0	100	100	10
P47	62	Mono	Mono-Poly	Without fillers	6	Oval01	That's emm an oval shape	1	0	100	100	10
P47	62	Mono	Mono-Poly	Without fillers	7	Arrow01	Arrow	0	0	100	100	10
P47	62	Mono	Mono-Poly	Without fillers	8	Rectangle01	Rectangle	0	0	100	100	10
P47	62	Mono	Mono-Poly	Without fillers	9	Square01	Number 9 isn't it? Top left, square	0	0	100	100	10
P47	62	Mono	Mono-Poly	Without fillers	10	Pentagon01	Ohhh trying to think� the name� I've I've seen it 1,2,3,4,5 5-shapes, hexagonal	1	0	100	100	10
P47	62	Poly	Mono-Poly	Without fillers	11	Cylinder02	Uh number 11 umm again I would describe it as a cylinder	1	0	100	100	10
P47	62	Poly	Mono-Poly	Without fillers	12	Arrow02	Number 12 arrow	0	0	100	100	10
P47	62	Poly	Mono-Poly	Without fillers	13	Pentagon02	Yeah ummm the 5-sided object	1	0	100	100	10
P47	62	Poly	Mono-Poly	Without fillers	14	Circle02	Circle	0	0	100	100	10
P47	62	Poly	Mono-Poly	Without fillers	15	Oval02	Oval	0	0	100	100	10
P47	62	Poly	Mono-Poly	Without fillers	16	Square02	Square	0	0	100	100	10
P47	62	Poly	Mono-Poly	Without fillers	17	Star02	Star	0	0	100	100	10
P47	62	Poly	Mono-Poly	Without fillers	18	Triangle02	Triangle	0	0	100	100	10
P47	62	Poly	Mono-Poly	Without fillers	19	Rectangle02	Rectangle	0	0	100	100	10
P47	62	Poly	Mono-Poly	Without fillers	20	Heart02	Heart	0	0	100	100	10
P48	64	Poly	Poly-Mono	Without fillers	1	Star01	Blue star	0	1	100	100	30
P48	64	Poly	Poly-Mono	Without fillers	2	Heart01	Green heart	0	1	100	100	30
P48	64	Poly	Poly-Mono	Without fillers	3	Circle01	A yellow circle	0	1	100	100	30
P48	64	Poly	Poly-Mono	Without fillers	4	Cylinder01	An orange cylinder	0	1	100	100	30
P48	64	Poly	Poly-Mono	Without fillers	5	Triangle01	Aaa red triangle	1	1	100	100	30
P48	64	Poly	Poly-Mono	Without fillers	6	Oval01	Gray oval	0	1	100	100	30
P48	64	Poly	Poly-Mono	Without fillers	7	Arrow01	Pink arrow	0	1	100	100	30
P48	64	Poly	Poly-Mono	Without fillers	8	Rectangle01	A blue rectangle	0	1	100	100	30
P48	64	Poly	Poly-Mono	Without fillers	9	Square01	A brown square	0	1	100	100	30
P48	64	Poly	Poly-Mono	Without fillers	10	Pentagon01	Aaa purple pentagon	1	1	100	100	30
P48	64	Mono	Poly-Mono	Without fillers	11	Cylinder02	An orange cylinder	0	1	100	100	30
P48	64	Mono	Poly-Mono	Without fillers	12	Arrow02	Aaa pink arrow	1	1	100	100	30
P48	64	Mono	Poly-Mono	Without fillers	13	Pentagon02	A purple pentagon	0	1	100	100	30
P48	64	Mono	Poly-Mono	Without fillers	14	Circle02	Yellow circle	0	1	100	100	30
P48	64	Mono	Poly-Mono	Without fillers	15	Oval02	Gray oval	0	1	100	100	30
P48	64	Mono	Poly-Mono	Without fillers	16	Square02	Brown square	0	1	100	100	30
P48	64	Mono	Poly-Mono	Without fillers	17	Star02	Blue star	0	1	100	100	30
P48	64	Mono	Poly-Mono	Without fillers	18	Triangle02	Red triangle	0	1	100	100	30
P48	64	Mono	Poly-Mono	Without fillers	19	Rectangle02	Aaa blue rectangle	1	1	100	100	30
P48	64	Mono	Poly-Mono	Without fillers	20	Heart02	A green heart	0	1	100	100	30
P49	72	Mono	Mono-Poly	Without fillers	1	Star01	Star	0	0	100	70	0
P49	72	Mono	Mono-Poly	Without fillers	2	Heart01	Heart	0	0	100	70	0
P49	72	Mono	Mono-Poly	Without fillers	3	Circle01	Circle	0	0	100	70	0
P49	72	Mono	Mono-Poly	Without fillers	4	Cylinder01	Cylinder	0	0	100	70	0
P49	72	Mono	Mono-Poly	Without fillers	5	Triangle01	Triangle	0	0	100	70	0
P49	72	Mono	Mono-Poly	Without fillers	6	Oval01	Ehhh oval	1	0	100	70	0
P49	72	Mono	Mono-Poly	Without fillers	7	Arrow01	Arrow	0	0	100	70	0
P49	72	Mono	Mono-Poly	Without fillers	8	Rectangle01	Oblong or rectangle	0	0	100	70	0
P49	72	Mono	Mono-Poly	Without fillers	9	Square01	Square	0	0	100	70	0
P49	72	Mono	Mono-Poly	Without fillers	10	Pentagon01	Ehhh pentagon	1	0	100	70	0
P49	72	Poly	Mono-Poly	Without fillers	11	Cylinder02	Cylinder	0	0	100	70	0
P49	72	Poly	Mono-Poly	Without fillers	12	Arrow02	Ehhhh arrow	1	0	100	70	0
P49	72	Poly	Mono-Poly	Without fillers	13	Pentagon02	Pentagon	0	0	100	70	0
P49	72	Poly	Mono-Poly	Without fillers	14	Circle02	Circle	0	0	100	70	0
P49	72	Poly	Mono-Poly	Without fillers	15	Oval02	Oval	0	0	100	70	0
P49	72	Poly	Mono-Poly	Without fillers	16	Square02	Square	0	0	100	70	0
P49	72	Poly	Mono-Poly	Without fillers	17	Star02	Star	0	0	100	70	0
P49	72	Poly	Mono-Poly	Without fillers	18	Triangle02	Ehhhh triangle	1	0	100	70	0
P49	72	Poly	Mono-Poly	Without fillers	19	Rectangle02	Rectangle	0	0	100	70	0
P49	72	Poly	Mono-Poly	Without fillers	20	Heart02	Heart	0	0	100	70	0
P50	62	Poly	Poly-Mono	Without fillers	1	Star01	Star	0	0	100	100	100
P50	62	Poly	Poly-Mono	Without fillers	2	Heart01	Heart	0	0	100	100	100
P50	62	Poly	Poly-Mono	Without fillers	3	Circle01	Circle	0	0	100	100	100
P50	62	Poly	Poly-Mono	Without fillers	4	Cylinder01	Cylinder	0	0	100	100	100
P50	62	Poly	Poly-Mono	Without fillers	5	Triangle01	Triangle	0	0	100	100	100
P50	62	Poly	Poly-Mono	Without fillers	6	Oval01	Oval	0	0	100	100	100
P50	62	Poly	Poly-Mono	Without fillers	7	Arrow01	Arrow	0	0	100	100	100
P50	62	Poly	Poly-Mono	Without fillers	8	Rectangle01	Rectangle	0	0	100	100	100
P50	62	Poly	Poly-Mono	Without fillers	9	Square01	Square	0	0	100	100	100
P50	62	Poly	Poly-Mono	Without fillers	10	Pentagon01	Pentagon	0	0	100	100	100
P50	62	Mono	Poly-Mono	Without fillers	11	Cylinder02	Cylinder	0	0	100	100	100
P50	62	Mono	Poly-Mono	Without fillers	12	Arrow02	Arrow	0	0	100	100	100
P50	62	Mono	Poly-Mono	Without fillers	13	Pentagon02	Pentagon	0	0	100	100	100
P50	62	Mono	Poly-Mono	Without fillers	14	Circle02	Circle	0	0	100	100	100
P50	62	Mono	Poly-Mono	Without fillers	15	Oval02	Oval	0	0	100	100	100
P50	62	Mono	Poly-Mono	Without fillers	16	Square02	Square	0	0	100	100	100
P50	62	Mono	Poly-Mono	Without fillers	17	Star02	Star	0	0	100	100	100
P50	62	Mono	Poly-Mono	Without fillers	18	Triangle02	Triangle	0	0	100	100	100
P50	62	Mono	Poly-Mono	Without fillers	19	Rectangle02	Rectangle	0	0	100	100	100
P50	62	Mono	Poly-Mono	Without fillers	20	Heart02	And heart	0	0	100	100	100
P51	50	Mono	Mono-Poly	Without fillers	1	Star01	So it's star	0	0	100	90	40
P51	50	Mono	Mono-Poly	Without fillers	2	Heart01	Heart	0	0	100	90	40
P51	50	Mono	Mono-Poly	Without fillers	3	Circle01	Circle	0	0	100	90	40
P51	50	Mono	Mono-Poly	Without fillers	4	Cylinder01	Tube	0	0	100	90	40
P51	50	Mono	Mono-Poly	Without fillers	5	Triangle01	Triangle	0	0	100	90	40
P51	50	Mono	Mono-Poly	Without fillers	6	Oval01	Oval	0	0	100	90	40
P51	50	Mono	Mono-Poly	Without fillers	7	Arrow01	Arrow	0	0	100	90	40
P51	50	Mono	Mono-Poly	Without fillers	8	Rectangle01	Rectangle	0	0	100	90	40
P51	50	Mono	Mono-Poly	Without fillers	9	Square01	Square	0	0	100	90	40
P51	50	Mono	Mono-Poly	Without fillers	10	Pentagon01	Hexagon	0	0	100	90	40
P51	50	Poly	Mono-Poly	Without fillers	11	Cylinder02	Tube	0	0	100	90	40
P51	50	Poly	Mono-Poly	Without fillers	12	Arrow02	Arrow	0	0	100	90	40
P51	50	Poly	Mono-Poly	Without fillers	13	Pentagon02	Hexagon	0	0	100	90	40
P51	50	Poly	Mono-Poly	Without fillers	14	Circle02	Circle	0	0	100	90	40
P51	50	Poly	Mono-Poly	Without fillers	15	Oval02	Oval	0	0	100	90	40
P51	50	Poly	Mono-Poly	Without fillers	16	Square02	Square	0	0	100	90	40
P51	50	Poly	Mono-Poly	Without fillers	17	Star02	Star	0	0	100	90	40
P51	50	Poly	Mono-Poly	Without fillers	18	Triangle02	Triangle	0	0	100	90	40
P51	50	Poly	Mono-Poly	Without fillers	19	Rectangle02	Rectangle	0	0	100	90	40
P51	50	Poly	Mono-Poly	Without fillers	20	Heart02	Heart	0	0	100	90	40
P52	33	Poly	Poly-Mono	Without fillers	1	Star01	Okay so blue star	0	1	100	40	50
P52	33	Poly	Poly-Mono	Without fillers	2	Heart01	Green heart	0	1	100	40	50
P52	33	Poly	Poly-Mono	Without fillers	3	Circle01	Yellow circle	0	1	100	40	50
P52	33	Poly	Poly-Mono	Without fillers	4	Cylinder01	Umm orangeee tube	1	1	100	40	50
P52	33	Poly	Poly-Mono	Without fillers	5	Triangle01	Red triangle	0	1	100	40	50
P52	33	Poly	Poly-Mono	Without fillers	6	Oval01	Umm grayyy circle	1	1	100	40	50
P52	33	Poly	Poly-Mono	Without fillers	7	Arrow01	Pink arrow	0	1	100	40	50
P52	33	Poly	Poly-Mono	Without fillers	8	Rectangle01	Uhh blue rectangle	1	1	100	40	50
P52	33	Poly	Poly-Mono	Without fillers	9	Square01	Uhh brown square	1	1	100	40	50
P52	33	Poly	Poly-Mono	Without fillers	10	Pentagon01	Uhh uhhh purple hexagon	1	1	100	40	50
P52	33	Mono	Poly-Mono	Without fillers	11	Cylinder02	Orange tube	0	1	100	40	50
P52	33	Mono	Poly-Mono	Without fillers	12	Arrow02	Pink arrow	0	1	100	40	50
P52	33	Mono	Poly-Mono	Without fillers	13	Pentagon02	Uhh purple hexagon	1	1	100	40	50
P52	33	Mono	Poly-Mono	Without fillers	14	Circle02	Yellow circle	0	1	100	40	50
P52	33	Mono	Poly-Mono	Without fillers	15	Oval02	Uhh gray circle	1	1	100	40	50
P52	33	Mono	Poly-Mono	Without fillers	16	Square02	Brown square	0	1	100	40	50
P52	33	Mono	Poly-Mono	Without fillers	17	Star02	Blue star	0	1	100	40	50
P52	33	Mono	Poly-Mono	Without fillers	18	Triangle02	Uhh red triangle	1	1	100	40	50
P52	33	Mono	Poly-Mono	Without fillers	19	Rectangle02	Blue rectangle	0	1	100	40	50
P52	33	Mono	Poly-Mono	Without fillers	20	Heart02	Green heart	0	1	100	40	50
P53	30	Mono	Mono-Poly	Without fillers	1	Star01	Star	0	0	85.71	100	40
P53	30	Mono	Mono-Poly	Without fillers	2	Heart01	Heart	0	0	85.71	100	40
P53	30	Mono	Mono-Poly	Without fillers	3	Circle01	Circle	0	0	85.71	100	40
P53	30	Mono	Mono-Poly	Without fillers	4	Cylinder01	Uhh cylinder	1	0	85.71	100	40
P53	30	Mono	Mono-Poly	Without fillers	5	Triangle01	Triangle	0	0	85.71	100	40
P53	30	Mono	Mono-Poly	Without fillers	6	Oval01	Oval	0	0	85.71	100	40
P53	30	Mono	Mono-Poly	Without fillers	7	Arrow01	Arrow	0	0	85.71	100	40
P53	30	Mono	Mono-Poly	Without fillers	8	Rectangle01	Rectangle	0	0	85.71	100	40
P53	30	Mono	Mono-Poly	Without fillers	9	Square01	Square	0	0	85.71	100	40
P53	30	Mono	Mono-Poly	Without fillers	10	Pentagon01	Pentagon	0	0	85.71	100	40
P53	30	Poly	Mono-Poly	Without fillers	11	Cylinder02	Uhh cylinder	1	0	85.71	100	40
P53	30	Poly	Mono-Poly	Without fillers	12	Arrow02	Arrow	0	0	85.71	100	40
P53	30	Poly	Mono-Poly	Without fillers	13	Pentagon02	Pentagon	0	0	85.71	100	40
P53	30	Poly	Mono-Poly	Without fillers	14	Circle02	Circle	0	0	85.71	100	40
P53	30	Poly	Mono-Poly	Without fillers	15	Oval02	Oval	0	0	85.71	100	40
P53	30	Poly	Mono-Poly	Without fillers	16	Square02	Square	0	0	85.71	100	40
P53	30	Poly	Mono-Poly	Without fillers	17	Star02	Star	0	0	85.71	100	40
P53	30	Poly	Mono-Poly	Without fillers	18	Triangle02	Triangle	0	0	85.71	100	40
P53	30	Poly	Mono-Poly	Without fillers	19	Rectangle02	Rectangle	0	0	85.71	100	40
P53	30	Poly	Mono-Poly	Without fillers	20	Heart02	Heart	0	0	85.71	100	40
P54	40	Poly	Poly-Mono	Without fillers	1	Star01	So umm star	1	0	100	50	10
P54	40	Poly	Poly-Mono	Without fillers	2	Heart01	Heart	0	0	100	50	10
P54	40	Poly	Poly-Mono	Without fillers	3	Circle01	Circle	0	0	100	50	10
P54	40	Poly	Poly-Mono	Without fillers	4	Cylinder01	Emm ohh what's it called oh uh cylinder	1	0	100	50	10
P54	40	Poly	Poly-Mono	Without fillers	5	Triangle01	Triangle	0	0	100	50	10
P54	40	Poly	Poly-Mono	Without fillers	6	Oval01	Emm oval	1	0	100	50	10
P54	40	Poly	Poly-Mono	Without fillers	7	Arrow01	Arrow	0	0	100	50	10
P54	40	Poly	Poly-Mono	Without fillers	8	Rectangle01	Rectangle	0	0	100	50	10
P54	40	Poly	Poly-Mono	Without fillers	9	Square01	Square	0	0	100	50	10
P54	40	Poly	Poly-Mono	Without fillers	10	Pentagon01	Hexagon	0	0	100	50	10
P54	40	Mono	Poly-Mono	Without fillers	11	Cylinder02	Cylinder	0	0	100	50	10
P54	40	Mono	Poly-Mono	Without fillers	12	Arrow02	Arrow	0	0	100	50	10
P54	40	Mono	Poly-Mono	Without fillers	13	Pentagon02	Hexagon	0	0	100	50	10
P54	40	Mono	Poly-Mono	Without fillers	14	Circle02	Circle	0	0	100	50	10
P54	40	Mono	Poly-Mono	Without fillers	15	Oval02	Emmm oval	1	0	100	50	10
P54	40	Mono	Poly-Mono	Without fillers	16	Square02	Square	0	0	100	50	10
P54	40	Mono	Poly-Mono	Without fillers	17	Star02	Star	0	0	100	50	10
P54	40	Mono	Poly-Mono	Without fillers	18	Triangle02	Triangle	0	0	100	50	10
P54	40	Mono	Poly-Mono	Without fillers	19	Rectangle02	Rectangle	0	0	100	50	10
P54	40	Mono	Poly-Mono	Without fillers	20	Heart02	Heart	0	0	100	50	10
P55	39	Mono	Mono-Poly	Without fillers	1	Star01	Star	0	0	100	100	100
P55	39	Mono	Mono-Poly	Without fillers	2	Heart01	Heart	0	0	100	100	100
P55	39	Mono	Mono-Poly	Without fillers	3	Circle01	Circle	0	0	100	100	100
P55	39	Mono	Mono-Poly	Without fillers	4	Cylinder01	Cylinder	0	0	100	100	100
P55	39	Mono	Mono-Poly	Without fillers	5	Triangle01	Triangle	0	0	100	100	100
P55	39	Mono	Mono-Poly	Without fillers	6	Oval01	Oval	0	0	100	100	100
P55	39	Mono	Mono-Poly	Without fillers	7	Arrow01	Arrow	0	0	100	100	100
P55	39	Mono	Mono-Poly	Without fillers	8	Rectangle01	Rectangle	0	0	100	100	100
P55	39	Mono	Mono-Poly	Without fillers	9	Square01	Square	0	0	100	100	100
P55	39	Mono	Mono-Poly	Without fillers	10	Pentagon01	Pentangle	0	0	100	100	100
P55	39	Poly	Mono-Poly	Without fillers	11	Cylinder02	Cylinder	0	0	100	100	100
P55	39	Poly	Mono-Poly	Without fillers	12	Arrow02	Arrow	0	0	100	100	100
P55	39	Poly	Mono-Poly	Without fillers	13	Pentagon02	Pentagon	0	0	100	100	100
P55	39	Poly	Mono-Poly	Without fillers	14	Circle02	Circle	0	0	100	100	100
P55	39	Poly	Mono-Poly	Without fillers	15	Oval02	Oval	0	0	100	100	100
P55	39	Poly	Mono-Poly	Without fillers	16	Square02	Square	0	0	100	100	100
P55	39	Poly	Mono-Poly	Without fillers	17	Star02	Star	0	0	100	100	100
P55	39	Poly	Mono-Poly	Without fillers	18	Triangle02	Triangle	0	0	100	100	100
P55	39	Poly	Mono-Poly	Without fillers	19	Rectangle02	Rectangle	0	0	100	100	100
P55	39	Poly	Mono-Poly	Without fillers	20	Heart02	Heart	0	0	100	100	100
P56	36	Poly	Poly-Mono	Without fillers	1	Star01	Star	0	0	100	0	0
P56	36	Poly	Poly-Mono	Without fillers	2	Heart01	Heart	0	0	100	0	0
P56	36	Poly	Poly-Mono	Without fillers	3	Circle01	Circle	0	0	100	0	0
P56	36	Poly	Poly-Mono	Without fillers	4	Cylinder01	Cylinder	0	0	100	0	0
P56	36	Poly	Poly-Mono	Without fillers	5	Triangle01	Triangle	0	0	100	0	0
P56	36	Poly	Poly-Mono	Without fillers	6	Oval01	Oval	0	0	100	0	0
P56	36	Poly	Poly-Mono	Without fillers	7	Arrow01	Arrow	0	0	100	0	0
P56	36	Poly	Poly-Mono	Without fillers	8	Rectangle01	Rectangle	0	0	100	0	0
P56	36	Poly	Poly-Mono	Without fillers	9	Square01	Square	0	0	100	0	0
P56	36	Poly	Poly-Mono	Without fillers	10	Pentagon01	Uhh purple umm haha hexagonal shape	1	1	100	0	0
P56	36	Mono	Poly-Mono	Without fillers	11	Cylinder02	Uhh cylinder	1	0	100	0	0
P56	36	Mono	Poly-Mono	Without fillers	12	Arrow02	Arrow	0	0	100	0	0
P56	36	Mono	Poly-Mono	Without fillers	13	Pentagon02	Theee purple hexagonal shape again	1	1	100	0	0
P56	36	Mono	Poly-Mono	Without fillers	14	Circle02	Theee circle	1	0	100	0	0
P56	36	Mono	Poly-Mono	Without fillers	15	Oval02	Oval	0	0	100	0	0
P56	36	Mono	Poly-Mono	Without fillers	16	Square02	Square	0	0	100	0	0
P56	36	Mono	Poly-Mono	Without fillers	17	Star02	Theee star	1	0	100	0	0
P56	36	Mono	Poly-Mono	Without fillers	18	Triangle02	Theee triangle	1	0	100	0	0
P56	36	Mono	Poly-Mono	Without fillers	19	Rectangle02	Theee rectangle	1	0	100	0	0
P56	36	Mono	Poly-Mono	Without fillers	20	Heart02	The heart	0	0	100	0	0
P57	26	Mono	Mono-Poly	Without fillers	1	Star01	Star	0	0	100	100	100
P57	26	Mono	Mono-Poly	Without fillers	2	Heart01	The heart	0	0	100	100	100
P57	26	Mono	Mono-Poly	Without fillers	3	Circle01	The circle	0	0	100	100	100
P57	26	Mono	Mono-Poly	Without fillers	4	Cylinder01	Cylinder	0	0	100	100	100
P57	26	Mono	Mono-Poly	Without fillers	5	Triangle01	The triangle	0	0	100	100	100
P57	26	Mono	Mono-Poly	Without fillers	6	Oval01	The oval	0	0	100	100	100
P57	26	Mono	Mono-Poly	Without fillers	7	Arrow01	The arrow	0	0	100	100	100
P57	26	Mono	Mono-Poly	Without fillers	8	Rectangle01	The rectangle	0	0	100	100	100
P57	26	Mono	Mono-Poly	Without fillers	9	Square01	Square	0	0	100	100	100
P57	26	Mono	Mono-Poly	Without fillers	10	Pentagon01	Pentagon	0	0	100	100	100
P57	26	Poly	Mono-Poly	Without fillers	11	Cylinder02	The cylinder	0	0	100	100	100
P57	26	Poly	Mono-Poly	Without fillers	12	Arrow02	The arrow	0	0	100	100	100
P57	26	Poly	Mono-Poly	Without fillers	13	Pentagon02	The pentagon	0	0	100	100	100
P57	26	Poly	Mono-Poly	Without fillers	14	Circle02	Circle	0	0	100	100	100
P57	26	Poly	Mono-Poly	Without fillers	15	Oval02	The oval	0	0	100	100	100
P57	26	Poly	Mono-Poly	Without fillers	16	Square02	The square	0	0	100	100	100
P57	26	Poly	Mono-Poly	Without fillers	17	Star02	The star	0	0	100	100	100
P57	26	Poly	Mono-Poly	Without fillers	18	Triangle02	The triangle	0	0	100	100	100
P57	26	Poly	Mono-Poly	Without fillers	19	Rectangle02	Theee rectangle	1	0	100	100	100
P57	26	Poly	Mono-Poly	Without fillers	20	Heart02	And the heart	0	0	100	100	100
P58	36	Poly	Poly-Mono	Without fillers	1	Star01	Star	0	0	100	100	90
P58	36	Poly	Poly-Mono	Without fillers	2	Heart01	Heart	0	0	100	100	90
P58	36	Poly	Poly-Mono	Without fillers	3	Circle01	Circle	0	0	100	100	90
P58	36	Poly	Poly-Mono	Without fillers	4	Cylinder01	Cylinder	0	0	100	100	90
P58	36	Poly	Poly-Mono	Without fillers	5	Triangle01	Triangle	0	0	100	100	90
P58	36	Poly	Poly-Mono	Without fillers	6	Oval01	Oval	0	0	100	100	90
P58	36	Poly	Poly-Mono	Without fillers	7	Arrow01	Arrow	0	0	100	100	90
P58	36	Poly	Poly-Mono	Without fillers	8	Rectangle01	Rectangle	0	0	100	100	90
P58	36	Poly	Poly-Mono	Without fillers	9	Square01	Square	0	0	100	100	90
P58	36	Poly	Poly-Mono	Without fillers	10	Pentagon01	Uhh five-sided thing	1	0	100	100	90
P58	36	Mono	Poly-Mono	Without fillers	11	Cylinder02	Cylinder	0	0	100	100	90
P58	36	Mono	Poly-Mono	Without fillers	12	Arrow02	Arrow	0	0	100	100	90
P58	36	Mono	Poly-Mono	Without fillers	13	Pentagon02	Five-sided thing	0	0	100	100	90
P58	36	Mono	Poly-Mono	Without fillers	14	Circle02	Circle	0	0	100	100	90
P58	36	Mono	Poly-Mono	Without fillers	15	Oval02	Oval	0	0	100	100	90
P58	36	Mono	Poly-Mono	Without fillers	16	Square02	Square	0	0	100	100	90
P58	36	Mono	Poly-Mono	Without fillers	17	Star02	Star	0	0	100	100	90
P58	36	Mono	Poly-Mono	Without fillers	18	Triangle02	Triangle	0	0	100	100	90
P58	36	Mono	Poly-Mono	Without fillers	19	Rectangle02	Rectangle	0	0	100	100	90
P58	36	Mono	Poly-Mono	Without fillers	20	Heart02	Heart	0	0	100	100	90
P59	40	Mono	Mono-Poly	Without fillers	1	Star01	Umm the star	1	0	100	100	100
P59	40	Mono	Mono-Poly	Without fillers	2	Heart01	The heart	0	0	100	100	100
P59	40	Mono	Mono-Poly	Without fillers	3	Circle01	The circle	0	0	100	100	100
P59	40	Mono	Mono-Poly	Without fillers	4	Cylinder01	The cylinder	0	0	100	100	100
P59	40	Mono	Mono-Poly	Without fillers	5	Triangle01	The triangle	0	0	100	100	100
P59	40	Mono	Mono-Poly	Without fillers	6	Oval01	Theee oval	1	0	100	100	100
P59	40	Mono	Mono-Poly	Without fillers	7	Arrow01	The arrow	0	0	100	100	100
P59	40	Mono	Mono-Poly	Without fillers	8	Rectangle01	The rectangle	0	0	100	100	100
P59	40	Mono	Mono-Poly	Without fillers	9	Square01	The square	0	0	100	100	100
P59	40	Mono	Mono-Poly	Without fillers	10	Pentagon01	Theee pentagon	1	0	100	100	100
P59	40	Poly	Mono-Poly	Without fillers	11	Cylinder02	The cylinder	0	0	100	100	100
P59	40	Poly	Mono-Poly	Without fillers	12	Arrow02	The arrow	0	0	100	100	100
P59	40	Poly	Mono-Poly	Without fillers	13	Pentagon02	The pentagon	0	0	100	100	100
P59	40	Poly	Mono-Poly	Without fillers	14	Circle02	The circle	0	0	100	100	100
P59	40	Poly	Mono-Poly	Without fillers	15	Oval02	The oval	0	0	100	100	100
P59	40	Poly	Mono-Poly	Without fillers	16	Square02	The square	0	0	100	100	100
P59	40	Poly	Mono-Poly	Without fillers	17	Star02	The star	0	0	100	100	100
P59	40	Poly	Mono-Poly	Without fillers	18	Triangle02	The triangle	0	0	100	100	100
P59	40	Poly	Mono-Poly	Without fillers	19	Rectangle02	Theee rectangle	1	0	100	100	100
P59	40	Poly	Mono-Poly	Without fillers	20	Heart02	The heart	0	0	100	100	100
P60	34	Mono	Mono-Poly	Without fillers	1	Star01	Okay so click on the star	0	0	100	60	100
P60	34	Mono	Mono-Poly	Without fillers	2	Heart01	Ehh the heart	1	0	100	60	100
P60	34	Mono	Mono-Poly	Without fillers	3	Circle01	Thee circle	1	0	100	60	100
P60	34	Mono	Mono-Poly	Without fillers	4	Cylinder01	Thee cylinder	1	0	100	60	100
P60	34	Mono	Mono-Poly	Without fillers	5	Triangle01	The triangle	0	0	100	60	100
P60	34	Mono	Mono-Poly	Without fillers	6	Oval01	Uhh the oval	1	0	100	60	100
P60	34	Mono	Mono-Poly	Without fillers	7	Arrow01	Uhh the arrow	1	0	100	60	100
P60	34	Mono	Mono-Poly	Without fillers	8	Rectangle01	Theee rectangle	1	0	100	60	100
P60	34	Mono	Mono-Poly	Without fillers	9	Square01	Square	0	0	100	60	100
P60	34	Mono	Mono-Poly	Without fillers	10	Pentagon01	Uhh the pentagon	1	0	100	60	100
P60	34	Poly	Mono-Poly	Without fillers	11	Cylinder02	Uhh the cylinder	1	0	100	60	100
P60	34	Poly	Mono-Poly	Without fillers	12	Arrow02	Thee arrow	1	0	100	60	100
P60	34	Poly	Mono-Poly	Without fillers	13	Pentagon02	Umm the pentagon	1	0	100	60	100
P60	34	Poly	Mono-Poly	Without fillers	14	Circle02	Theee circle	1	0	100	60	100
P60	34	Poly	Mono-Poly	Without fillers	15	Oval02	Theee oval	1	0	100	60	100
P60	34	Poly	Mono-Poly	Without fillers	16	Square02	Square	0	0	100	60	100
P60	34	Poly	Mono-Poly	Without fillers	17	Star02	Uhh sorry thee star	1	0	100	60	100
P60	34	Poly	Mono-Poly	Without fillers	18	Triangle02	The triangle	0	0	100	60	100
P60	34	Poly	Mono-Poly	Without fillers	19	Rectangle02	Theee rectangle	1	0	100	60	100
P60	34	Poly	Mono-Poly	Without fillers	20	Heart02	The heart	0	0	100	60	100
P61	26	Poly	Poly-Mono	Without fillers	1	Star01	Star	0	0	100	10	40
P61	26	Poly	Poly-Mono	Without fillers	2	Heart01	Heart	0	0	100	10	40
P61	26	Poly	Poly-Mono	Without fillers	3	Circle01	Circle	0	0	100	10	40
P61	26	Poly	Poly-Mono	Without fillers	4	Cylinder01	Cylinder	0	0	100	10	40
P61	26	Poly	Poly-Mono	Without fillers	5	Triangle01	Triangle	0	0	100	10	40
P61	26	Poly	Poly-Mono	Without fillers	6	Oval01	Ellipse	0	0	100	10	40
P61	26	Poly	Poly-Mono	Without fillers	7	Arrow01	Arrow	0	0	100	10	40
P61	26	Poly	Poly-Mono	Without fillers	8	Rectangle01	Rectangle	0	0	100	10	40
P61	26	Poly	Poly-Mono	Without fillers	9	Square01	Square	0	0	100	10	40
P61	26	Poly	Poly-Mono	Without fillers	10	Pentagon01	Pentagon	0	0	100	10	40
P61	26	Mono	Poly-Mono	Without fillers	11	Cylinder02	Cylinder	0	0	100	10	40
P61	26	Mono	Poly-Mono	Without fillers	12	Arrow02	Arrow	0	0	100	10	40
P61	26	Mono	Poly-Mono	Without fillers	13	Pentagon02	Pentagon	0	0	100	10	40
P61	26	Mono	Poly-Mono	Without fillers	14	Circle02	Circle	0	0	100	10	40
P61	26	Mono	Poly-Mono	Without fillers	15	Oval02	Ohh ellipse	1	0	100	10	40
P61	26	Mono	Poly-Mono	Without fillers	16	Square02	Square	0	0	100	10	40
P61	26	Mono	Poly-Mono	Without fillers	17	Star02	Star	0	0	100	10	40
P61	26	Mono	Poly-Mono	Without fillers	18	Triangle02	Triangle	0	0	100	10	40
P61	26	Mono	Poly-Mono	Without fillers	19	Rectangle02	Uhh rectangle	1	0	100	10	40
P61	26	Mono	Poly-Mono	Without fillers	20	Heart02	Heart	0	0	100	10	40
P62	23	Poly	Poly-Mono	Without fillers	1	Star01	Star	0	0	100	60	80
P62	23	Poly	Poly-Mono	Without fillers	2	Heart01	Love heart	0	0	100	60	80
P62	23	Poly	Poly-Mono	Without fillers	3	Circle01	Circle	0	0	100	60	80
P62	23	Poly	Poly-Mono	Without fillers	4	Cylinder01	Cylinder	0	0	100	60	80
P62	23	Poly	Poly-Mono	Without fillers	5	Triangle01	Triangle	0	0	100	60	80
P62	23	Poly	Poly-Mono	Without fillers	6	Oval01	Oval	0	0	100	60	80
P62	23	Poly	Poly-Mono	Without fillers	7	Arrow01	Arrow	0	0	100	60	80
P62	23	Poly	Poly-Mono	Without fillers	8	Rectangle01	Rectangle	0	0	100	60	80
P62	23	Poly	Poly-Mono	Without fillers	9	Square01	Square	0	0	100	60	80
P62	23	Poly	Poly-Mono	Without fillers	10	Pentagon01	Hexagon	0	0	100	60	80
P62	23	Mono	Poly-Mono	Without fillers	11	Cylinder02	Cylinder	0	0	100	60	80
P62	23	Mono	Poly-Mono	Without fillers	12	Arrow02	Arrow	0	0	100	60	80
P62	23	Mono	Poly-Mono	Without fillers	13	Pentagon02	Hexagon	0	0	100	60	80
P62	23	Mono	Poly-Mono	Without fillers	14	Circle02	Circle	0	0	100	60	80
P62	23	Mono	Poly-Mono	Without fillers	15	Oval02	Oval	0	0	100	60	80
P62	23	Mono	Poly-Mono	Without fillers	16	Square02	Square	0	0	100	60	80
P62	23	Mono	Poly-Mono	Without fillers	17	Star02	Star	0	0	100	60	80
P62	23	Mono	Poly-Mono	Without fillers	18	Triangle02	Triangle	0	0	100	60	80
P62	23	Mono	Poly-Mono	Without fillers	19	Rectangle02	Rectangle	0	0	100	60	80
P62	23	Mono	Poly-Mono	Without fillers	20	Heart02	Love heart	0	0	100	60	80
P63	27	Mono	Mono-Poly	Without fillers	1	Star01	Star	0	0	100	60	20
P63	27	Mono	Mono-Poly	Without fillers	2	Heart01	Ehh heart	1	0	100	60	20
P63	27	Mono	Mono-Poly	Without fillers	3	Circle01	Circle	0	0	100	60	20
P63	27	Mono	Mono-Poly	Without fillers	4	Cylinder01	Umm cuboid	1	0	100	60	20
P63	27	Mono	Mono-Poly	Without fillers	5	Triangle01	Triangle	0	0	100	60	20
P63	27	Mono	Mono-Poly	Without fillers	6	Oval01	Oval	0	0	100	60	20
P63	27	Mono	Mono-Poly	Without fillers	7	Arrow01	Arrow	0	0	100	60	20
P63	27	Mono	Mono-Poly	Without fillers	8	Rectangle01	Uhh rectangle	1	0	100	60	20
P63	27	Mono	Mono-Poly	Without fillers	9	Square01	Square	0	0	100	60	20
P63	27	Mono	Mono-Poly	Without fillers	10	Pentagon01	Emm 1,2,3, uhh pentagon	1	0	100	60	20
P63	27	Poly	Mono-Poly	Without fillers	11	Cylinder02	Emm cuboid cylinder	1	0	100	60	20
P63	27	Poly	Mono-Poly	Without fillers	12	Arrow02	Right hand arrow	0	0	100	60	20
P63	27	Poly	Mono-Poly	Without fillers	13	Pentagon02	Emm pentagon	1	0	100	60	20
P63	27	Poly	Mono-Poly	Without fillers	14	Circle02	Emm circle	1	0	100	60	20
P63	27	Poly	Mono-Poly	Without fillers	15	Oval02	Oval	0	0	100	60	20
P63	27	Poly	Mono-Poly	Without fillers	16	Square02	Square	0	0	100	60	20
P63	27	Poly	Mono-Poly	Without fillers	17	Star02	Star	0	0	100	60	20
P63	27	Poly	Mono-Poly	Without fillers	18	Triangle02	Triangle	0	0	100	60	20
P63	27	Poly	Mono-Poly	Without fillers	19	Rectangle02	Rectangle	0	0	100	60	20
P63	27	Poly	Mono-Poly	Without fillers	20	Heart02	Heart	0	0	100	60	20
P64	19	Poly	Poly-Mono	Without fillers	1	Star01	Blue star	0	1	100	50	30
P64	19	Poly	Poly-Mono	Without fillers	2	Heart01	Green love heart	0	1	100	50	30
P64	19	Poly	Poly-Mono	Without fillers	3	Circle01	Yellow circle	0	1	100	50	30
P64	19	Poly	Poly-Mono	Without fillers	4	Cylinder01	Orange cylinder	0	1	100	50	30
P64	19	Poly	Poly-Mono	Without fillers	5	Triangle01	Red triangle	0	1	100	50	30
P64	19	Poly	Poly-Mono	Without fillers	6	Oval01	Gray oval	0	1	100	50	30
P64	19	Poly	Poly-Mono	Without fillers	7	Arrow01	Pinkkk arrow	1	1	100	50	30
P64	19	Poly	Poly-Mono	Without fillers	8	Rectangle01	Blueee rectangle	1	1	100	50	30
P64	19	Poly	Poly-Mono	Without fillers	9	Square01	Brown square	0	1	100	50	30
P64	19	Poly	Poly-Mono	Without fillers	10	Pentagon01	Purple pentagon	0	1	100	50	30
P64	19	Mono	Poly-Mono	Without fillers	11	Cylinder02	Orange cylinder	0	1	100	50	30
P64	19	Mono	Poly-Mono	Without fillers	12	Arrow02	Arrow	0	0	100	50	30
P64	19	Mono	Poly-Mono	Without fillers	13	Pentagon02	Pentagon	0	0	100	50	30
P64	19	Mono	Poly-Mono	Without fillers	14	Circle02	Circle	0	0	100	50	30
P64	19	Mono	Poly-Mono	Without fillers	15	Oval02	Oval	0	0	100	50	30
P64	19	Mono	Poly-Mono	Without fillers	16	Square02	Square	0	0	100	50	30
P64	19	Mono	Poly-Mono	Without fillers	17	Star02	Star	0	0	100	50	30
P64	19	Mono	Poly-Mono	Without fillers	18	Triangle02	Triangle	0	0	100	50	30
P64	19	Mono	Poly-Mono	Without fillers	19	Rectangle02	Rectangle	0	0	100	50	30
P64	19	Mono	Poly-Mono	Without fillers	20	Heart02	Heart	0	0	100	50	30
P65	27	Mono	Mono-Poly	Without fillers	1	Star01	Uhh star	1	0	100	90	80
P65	27	Mono	Mono-Poly	Without fillers	2	Heart01	Heart	0	0	100	90	80
P65	27	Mono	Mono-Poly	Without fillers	3	Circle01	Circle	0	0	100	90	80
P65	27	Mono	Mono-Poly	Without fillers	4	Cylinder01	Theee cylinder	1	0	100	90	80
P65	27	Mono	Mono-Poly	Without fillers	5	Triangle01	The triangle	0	0	100	90	80
P65	27	Mono	Mono-Poly	Without fillers	6	Oval01	The oblong shape	0	0	100	90	80
P65	27	Mono	Mono-Poly	Without fillers	7	Arrow01	The arrow	0	0	100	90	80
P65	27	Mono	Mono-Poly	Without fillers	8	Rectangle01	The rectangle	0	0	100	90	80
P65	27	Mono	Mono-Poly	Without fillers	9	Square01	Square	0	0	100	90	80
P65	27	Mono	Mono-Poly	Without fillers	10	Pentagon01	Theee pentagon	1	0	100	90	80
P65	27	Poly	Mono-Poly	Without fillers	11	Cylinder02	The cylinder	0	0	100	90	80
P65	27	Poly	Mono-Poly	Without fillers	12	Arrow02	The arrow	0	0	100	90	80
P65	27	Poly	Mono-Poly	Without fillers	13	Pentagon02	The pentagon	0	0	100	90	80
P65	27	Poly	Mono-Poly	Without fillers	14	Circle02	Theee circle	1	0	100	90	80
P65	27	Poly	Mono-Poly	Without fillers	15	Oval02	The oblong shape	0	0	100	90	80
P65	27	Poly	Mono-Poly	Without fillers	16	Square02	The square	0	0	100	90	80
P65	27	Poly	Mono-Poly	Without fillers	17	Star02	The star	0	0	100	90	80
P65	27	Poly	Mono-Poly	Without fillers	18	Triangle02	The triangle	0	0	100	90	80
P65	27	Poly	Mono-Poly	Without fillers	19	Rectangle02	The rectangle	0	0	100	90	80
P65	27	Poly	Mono-Poly	Without fillers	20	Heart02	The heart	0	0	100	90	80
P66	49	Poly	Poly-Mono	Without fillers	1	Star01	So blue star	0	1	100	100	60
P66	49	Poly	Poly-Mono	Without fillers	2	Heart01	Umm green heart	1	1	100	100	60
P66	49	Poly	Poly-Mono	Without fillers	3	Circle01	Umm yellow circle	1	1	100	100	60
P66	49	Poly	Poly-Mono	Without fillers	4	Cylinder01	Umm orangeee cylinder	1	1	100	100	60
P66	49	Poly	Poly-Mono	Without fillers	5	Triangle01	Umm red triangle	1	1	100	100	60
P66	49	Poly	Poly-Mono	Without fillers	6	Oval01	Grayyy disk	1	1	100	100	60
P66	49	Poly	Poly-Mono	Without fillers	7	Arrow01	Pink arrow	0	1	100	100	60
P66	49	Poly	Poly-Mono	Without fillers	8	Rectangle01	Umm uhh blue rectangle	1	1	100	100	60
P66	49	Poly	Poly-Mono	Without fillers	9	Square01	Brown square	0	1	100	100	60
P66	49	Poly	Poly-Mono	Without fillers	10	Pentagon01	Ummm purple hexagon	1	1	100	100	60
P66	49	Mono	Poly-Mono	Without fillers	11	Cylinder02	Orange cylinder	0	1	100	100	60
P66	49	Mono	Poly-Mono	Without fillers	12	Arrow02	Umm pink arrow	1	1	100	100	60
P66	49	Mono	Poly-Mono	Without fillers	13	Pentagon02	Purple hexagon	0	1	100	100	60
P66	49	Mono	Poly-Mono	Without fillers	14	Circle02	Yellow circle	0	1	100	100	60
P66	49	Mono	Poly-Mono	Without fillers	15	Oval02	Mm gray disk	1	1	100	100	60
P66	49	Mono	Poly-Mono	Without fillers	16	Square02	Umm brown square	1	1	100	100	60
P66	49	Mono	Poly-Mono	Without fillers	17	Star02	Blue star	0	1	100	100	60
P66	49	Mono	Poly-Mono	Without fillers	18	Triangle02	Uhh red triangle	1	1	100	100	60
P66	49	Mono	Poly-Mono	Without fillers	19	Rectangle02	Blue rectangle	0	1	100	100	60
P66	49	Mono	Poly-Mono	Without fillers	20	Heart02	And green heart	0	1	100	100	60
P67	22	Mono	Mono-Poly	Without fillers	1	Star01	Can you click the star please	0	0	100	100	90
P67	22	Mono	Mono-Poly	Without fillers	2	Heart01	And the heart please	0	0	100	100	90
P67	22	Mono	Mono-Poly	Without fillers	3	Circle01	And the circle please	0	0	100	100	90
P67	22	Mono	Mono-Poly	Without fillers	4	Cylinder01	And the cylinder please	0	0	100	100	90
P67	22	Mono	Mono-Poly	Without fillers	5	Triangle01	And the triangle please	0	0	100	100	90
P67	22	Mono	Mono-Poly	Without fillers	6	Oval01	The oval	0	0	100	100	90
P67	22	Mono	Mono-Poly	Without fillers	7	Arrow01	And the arrow	0	0	100	100	90
P67	22	Mono	Mono-Poly	Without fillers	8	Rectangle01	And the rectangle	0	0	100	100	90
P67	22	Mono	Mono-Poly	Without fillers	9	Square01	And the square	0	0	100	100	90
P67	22	Mono	Mono-Poly	Without fillers	10	Pentagon01	And theee pentagon	1	0	100	100	90
P67	22	Poly	Mono-Poly	Without fillers	11	Cylinder02	And the cylinder	0	0	100	100	90
P67	22	Poly	Mono-Poly	Without fillers	12	Arrow02	And the arrow	0	0	100	100	90
P67	22	Poly	Mono-Poly	Without fillers	13	Pentagon02	And the pentagon	0	0	100	100	90
P67	22	Poly	Mono-Poly	Without fillers	14	Circle02	And the circle	0	0	100	100	90
P67	22	Poly	Mono-Poly	Without fillers	15	Oval02	And the oval	0	0	100	100	90
P67	22	Poly	Mono-Poly	Without fillers	16	Square02	And the square	0	0	100	100	90
P67	22	Poly	Mono-Poly	Without fillers	17	Star02	And the star	0	0	100	100	90
P67	22	Poly	Mono-Poly	Without fillers	18	Triangle02	And the triangle	0	0	100	100	90
P67	22	Poly	Mono-Poly	Without fillers	19	Rectangle02	And the rectangle	0	0	100	100	90
P67	22	Poly	Mono-Poly	Without fillers	20	Heart02	And the heart	0	0	100	100	90
P68	22	Poly	Poly-Mono	Without fillers	1	Star01	Emm so star	1	0	100	100	50
P68	22	Poly	Poly-Mono	Without fillers	2	Heart01	Heart	0	0	100	100	50
P68	22	Poly	Poly-Mono	Without fillers	3	Circle01	Circle	0	0	100	100	50
P68	22	Poly	Poly-Mono	Without fillers	4	Cylinder01	Cylinder	0	0	100	100	50
P68	22	Poly	Poly-Mono	Without fillers	5	Triangle01	Triangle	0	0	100	100	50
P68	22	Poly	Poly-Mono	Without fillers	6	Oval01	Oval	0	0	100	100	50
P68	22	Poly	Poly-Mono	Without fillers	7	Arrow01	Arrow	0	0	100	100	50
P68	22	Poly	Poly-Mono	Without fillers	8	Rectangle01	Rectangle	0	0	100	100	50
P68	22	Poly	Poly-Mono	Without fillers	9	Square01	Square	0	0	100	100	50
P68	22	Poly	Poly-Mono	Without fillers	10	Pentagon01	Pentagon	0	0	100	100	50
P68	22	Mono	Poly-Mono	Without fillers	11	Cylinder02	Cylinder	0	0	100	100	50
P68	22	Mono	Poly-Mono	Without fillers	12	Arrow02	Arrow	0	0	100	100	50
P68	22	Mono	Poly-Mono	Without fillers	13	Pentagon02	Pentagon	0	0	100	100	50
P68	22	Mono	Poly-Mono	Without fillers	14	Circle02	Circle	0	0	100	100	50
P68	22	Mono	Poly-Mono	Without fillers	15	Oval02	Oval	0	0	100	100	50
P68	22	Mono	Poly-Mono	Without fillers	16	Square02	Square	0	0	100	100	50
P68	22	Mono	Poly-Mono	Without fillers	17	Star02	Star	0	0	100	100	50
P68	22	Mono	Poly-Mono	Without fillers	18	Triangle02	Triangle	0	0	100	100	50
P68	22	Mono	Poly-Mono	Without fillers	19	Rectangle02	Rectangle	0	0	100	100	50
P68	22	Mono	Poly-Mono	Without fillers	20	Heart02	Heart	0	0	100	100	50
P69	28	Poly	Poly-Mono	Without fillers	1	Star01	Umm there's an x where the star is	1	0	100	80	30
P69	28	Poly	Poly-Mono	Without fillers	2	Heart01	Umm there's an x where the heart is	1	0	100	80	30
P69	28	Poly	Poly-Mono	Without fillers	3	Circle01	Where the circle is	0	0	100	80	30
P69	28	Poly	Poly-Mono	Without fillers	4	Cylinder01	Umm the cylinder	1	0	100	80	30
P69	28	Poly	Poly-Mono	Without fillers	5	Triangle01	The triangle	0	0	100	80	30
P69	28	Poly	Poly-Mono	Without fillers	6	Oval01	The oval	0	0	100	80	30
P69	28	Poly	Poly-Mono	Without fillers	7	Arrow01	The arrow	0	0	100	80	30
P69	28	Poly	Poly-Mono	Without fillers	8	Rectangle01	The rectangle	0	0	100	80	30
P69	28	Poly	Poly-Mono	Without fillers	9	Square01	The square	0	0	100	80	30
P69	28	Poly	Poly-Mono	Without fillers	10	Pentagon01	The pentagon	0	0	100	80	30
P69	28	Mono	Poly-Mono	Without fillers	11	Cylinder02	Cylinder	0	0	100	80	30
P69	28	Mono	Poly-Mono	Without fillers	12	Arrow02	The arrow	0	0	100	80	30
P69	28	Mono	Poly-Mono	Without fillers	13	Pentagon02	Pentagon	0	0	100	80	30
P69	28	Mono	Poly-Mono	Without fillers	14	Circle02	The circle	0	0	100	80	30
P69	28	Mono	Poly-Mono	Without fillers	15	Oval02	The oval	0	0	100	80	30
P69	28	Mono	Poly-Mono	Without fillers	16	Square02	The square	0	0	100	80	30
P69	28	Mono	Poly-Mono	Without fillers	17	Star02	The star	0	0	100	80	30
P69	28	Mono	Poly-Mono	Without fillers	18	Triangle02	Theee triangle	1	0	100	80	30
P69	28	Mono	Poly-Mono	Without fillers	19	Rectangle02	The rectangle	0	0	100	80	30
P69	28	Mono	Poly-Mono	Without fillers	20	Heart02	The heart	0	0	100	80	30
P70	28	Mono	Mono-Poly	Without fillers	1	Star01	Okay ehh star	1	0	100	100	100
P70	28	Mono	Mono-Poly	Without fillers	2	Heart01	Heart	0	0	100	100	100
P70	28	Mono	Mono-Poly	Without fillers	3	Circle01	Circle	0	0	100	100	100
P70	28	Mono	Mono-Poly	Without fillers	4	Cylinder01	Uhh cylinder	1	0	100	100	100
P70	28	Mono	Mono-Poly	Without fillers	5	Triangle01	Triangle	0	0	100	100	100
P70	28	Mono	Mono-Poly	Without fillers	6	Oval01	Oval	0	0	100	100	100
P70	28	Mono	Mono-Poly	Without fillers	7	Arrow01	Arrow	0	0	100	100	100
P70	28	Mono	Mono-Poly	Without fillers	8	Rectangle01	Rectangle	0	0	100	100	100
P70	28	Mono	Mono-Poly	Without fillers	9	Square01	Square	0	0	100	100	100
P70	28	Mono	Mono-Poly	Without fillers	10	Pentagon01	Ehh pentagon	1	0	100	100	100
P70	28	Poly	Mono-Poly	Without fillers	11	Cylinder02	Cylinder	0	0	100	100	100
P70	28	Poly	Mono-Poly	Without fillers	12	Arrow02	Arrow	0	0	100	100	100
P70	28	Poly	Mono-Poly	Without fillers	13	Pentagon02	Uhh pentagon	1	0	100	100	100
P70	28	Poly	Mono-Poly	Without fillers	14	Circle02	Circle	0	0	100	100	100
P70	28	Poly	Mono-Poly	Without fillers	15	Oval02	Oval	0	0	100	100	100
P70	28	Poly	Mono-Poly	Without fillers	16	Square02	Square	0	0	100	100	100
P70	28	Poly	Mono-Poly	Without fillers	17	Star02	Star	0	0	100	100	100
P70	28	Poly	Mono-Poly	Without fillers	18	Triangle02	Triangle	0	0	100	100	100
P70	28	Poly	Mono-Poly	Without fillers	19	Rectangle02	Rectangle	0	0	100	100	100
P70	28	Poly	Mono-Poly	Without fillers	20	Heart02	Heart	0	0	100	100	100
P71	22	Poly	Poly-Mono	Without fillers	1	Star01	It's the blue star	0	1	100	70	100
P71	22	Poly	Poly-Mono	Without fillers	2	Heart01	Okay it's the heart	0	0	100	70	100
P71	22	Poly	Poly-Mono	Without fillers	3	Circle01	And the circle	0	0	100	70	100
P71	22	Poly	Poly-Mono	Without fillers	4	Cylinder01	And the cylinder -- the orange one	0	1	100	70	100
P71	22	Poly	Poly-Mono	Without fillers	5	Triangle01	The red triangle	0	1	100	70	100
P71	22	Poly	Poly-Mono	Without fillers	6	Oval01	The gray oval	0	1	100	70	100
P71	22	Poly	Poly-Mono	Without fillers	7	Arrow01	Emm the arrow	1	0	100	70	100
P71	22	Poly	Poly-Mono	Without fillers	8	Rectangle01	The rectangle	0	0	100	70	100
P71	22	Poly	Poly-Mono	Without fillers	9	Square01	The square	0	0	100	70	100
P71	22	Poly	Poly-Mono	Without fillers	10	Pentagon01	Emm theee purple hexagon, pentagon	1	1	100	70	100
P71	22	Mono	Poly-Mono	Without fillers	11	Cylinder02	Emm cylinder	1	0	100	70	100
P71	22	Mono	Poly-Mono	Without fillers	12	Arrow02	The arrow	0	0	100	70	100
P71	22	Mono	Poly-Mono	Without fillers	13	Pentagon02	The pentagon	0	0	100	70	100
P71	22	Mono	Poly-Mono	Without fillers	14	Circle02	The circle	0	0	100	70	100
P71	22	Mono	Poly-Mono	Without fillers	15	Oval02	The oval	0	0	100	70	100
P71	22	Mono	Poly-Mono	Without fillers	16	Square02	The square	0	0	100	70	100
P71	22	Mono	Poly-Mono	Without fillers	17	Star02	The star	0	0	100	70	100
P71	22	Mono	Poly-Mono	Without fillers	18	Triangle02	The triangle	0	0	100	70	100
P71	22	Mono	Poly-Mono	Without fillers	19	Rectangle02	The rectangle	0	0	100	70	100
P71	22	Mono	Poly-Mono	Without fillers	20	Heart02	The heart	0	0	100	70	100
P72	21	Mono	Mono-Poly	Without fillers	1	Star01	So star	0	0	85.71	100	100
P72	21	Mono	Mono-Poly	Without fillers	2	Heart01	Ehh heart	1	0	85.71	100	100
P72	21	Mono	Mono-Poly	Without fillers	3	Circle01	Circle	0	0	85.71	100	100
P72	21	Mono	Mono-Poly	Without fillers	4	Cylinder01	Ehh cylinder	1	0	85.71	100	100
P72	21	Mono	Mono-Poly	Without fillers	5	Triangle01	Triangle	0	0	85.71	100	100
P72	21	Mono	Mono-Poly	Without fillers	6	Oval01	Oval	0	0	85.71	100	100
P72	21	Mono	Mono-Poly	Without fillers	7	Arrow01	Arrow	0	0	85.71	100	100
P72	21	Mono	Mono-Poly	Without fillers	8	Rectangle01	Rectangle	0	0	85.71	100	100
P72	21	Mono	Mono-Poly	Without fillers	9	Square01	Square	0	0	85.71	100	100
P72	21	Mono	Mono-Poly	Without fillers	10	Pentagon01	Pentagon	0	0	85.71	100	100
P72	21	Poly	Mono-Poly	Without fillers	11	Cylinder02	Ehh cylinder	1	0	85.71	100	100
P72	21	Poly	Mono-Poly	Without fillers	12	Arrow02	Arrow	0	0	85.71	100	100
P72	21	Poly	Mono-Poly	Without fillers	13	Pentagon02	Pentagon	0	0	85.71	100	100
P72	21	Poly	Mono-Poly	Without fillers	14	Circle02	Uhh circle	1	0	85.71	100	100
P72	21	Poly	Mono-Poly	Without fillers	15	Oval02	Oval	0	0	85.71	100	100
P72	21	Poly	Mono-Poly	Without fillers	16	Square02	Square	0	0	85.71	100	100
P72	21	Poly	Mono-Poly	Without fillers	17	Star02	Star	0	0	85.71	100	100
P72	21	Poly	Mono-Poly	Without fillers	18	Triangle02	Triangle	0	0	85.71	100	100
P72	21	Poly	Mono-Poly	Without fillers	19	Rectangle02	Rectangle	0	0	85.71	100	100
P72	21	Poly	Mono-Poly	Without fillers	20	Heart02	Uhh heart	1	0	85.71	100	100
P73	47	Poly	Poly-Mono	Without fillers	1	Star01	Okay uhh blue star	1	1	100	70	90
P73	47	Poly	Poly-Mono	Without fillers	2	Heart01	Uhh green heart	1	1	100	70	90
P73	47	Poly	Poly-Mono	Without fillers	3	Circle01	Uhh yellow circle	1	1	100	70	90
P73	47	Poly	Poly-Mono	Without fillers	4	Cylinder01	Umm orange cylinder	1	1	100	70	90
P73	47	Poly	Poly-Mono	Without fillers	5	Triangle01	Red triangle	0	1	100	70	90
P73	47	Poly	Poly-Mono	Without fillers	6	Oval01	Gray circle sort of oval	0	1	100	70	90
P73	47	Poly	Poly-Mono	Without fillers	7	Arrow01	Uhh pink arrow	1	1	100	70	90
P73	47	Poly	Poly-Mono	Without fillers	8	Rectangle01	Blue rectangle	0	1	100	70	90
P73	47	Poly	Poly-Mono	Without fillers	9	Square01	Brown square	0	1	100	70	90
P73	47	Poly	Poly-Mono	Without fillers	10	Pentagon01	Uhh purple pentagon	1	1	100	70	90
P73	47	Mono	Poly-Mono	Without fillers	11	Cylinder02	Umm orange umm cylinder	1	1	100	70	90
P73	47	Mono	Poly-Mono	Without fillers	12	Arrow02	Pink arrow	0	1	100	70	90
P73	47	Mono	Poly-Mono	Without fillers	13	Pentagon02	Uhh purple pentagon	1	1	100	70	90
P73	47	Mono	Poly-Mono	Without fillers	14	Circle02	Yellow circle	0	0	100	70	90
P73	47	Mono	Poly-Mono	Without fillers	15	Oval02	Umm gray oval	1	1	100	70	90
P73	47	Mono	Poly-Mono	Without fillers	16	Square02	Brown square	0	1	100	70	90
P73	47	Mono	Poly-Mono	Without fillers	17	Star02	Blue star	0	1	100	70	90
P73	47	Mono	Poly-Mono	Without fillers	18	Triangle02	Uhh red triangle	1	1	100	70	90
P73	47	Mono	Poly-Mono	Without fillers	19	Rectangle02	Blue rectangle	0	1	100	70	90
P73	47	Mono	Poly-Mono	Without fillers	20	Heart02	Green heart	0	1	100	70	90
P74	20	Mono	Mono-Poly	Without fillers	1	Star01	So star	0	0	100	20	90
P74	20	Mono	Mono-Poly	Without fillers	2	Heart01	Uhh heart	1	0	100	20	90
P74	20	Mono	Mono-Poly	Without fillers	3	Circle01	Circle	0	0	100	20	90
P74	20	Mono	Mono-Poly	Without fillers	4	Cylinder01	Cylinder	0	0	100	20	90
P74	20	Mono	Mono-Poly	Without fillers	5	Triangle01	Triangle	0	0	100	20	90
P74	20	Mono	Mono-Poly	Without fillers	6	Oval01	Oval	0	0	100	20	90
P74	20	Mono	Mono-Poly	Without fillers	7	Arrow01	Arrow	0	0	100	20	90
P74	20	Mono	Mono-Poly	Without fillers	8	Rectangle01	Rectangle	0	0	100	20	90
P74	20	Mono	Mono-Poly	Without fillers	9	Square01	Square	0	0	100	20	90
P74	20	Mono	Mono-Poly	Without fillers	10	Pentagon01	Uhh pentagon	1	0	100	20	90
P74	20	Poly	Mono-Poly	Without fillers	11	Cylinder02	Cylinder	0	0	100	20	90
P74	20	Poly	Mono-Poly	Without fillers	12	Arrow02	Arrow	0	0	100	20	90
P74	20	Poly	Mono-Poly	Without fillers	13	Pentagon02	Pentagon	0	0	100	20	90
P74	20	Poly	Mono-Poly	Without fillers	14	Circle02	Circle	0	0	100	20	90
P74	20	Poly	Mono-Poly	Without fillers	15	Oval02	Oval	0	0	100	20	90
P74	20	Poly	Mono-Poly	Without fillers	16	Square02	Square	0	0	100	20	90
P74	20	Poly	Mono-Poly	Without fillers	17	Star02	Star	0	0	100	20	90
P74	20	Poly	Mono-Poly	Without fillers	18	Triangle02	Triangle	0	0	100	20	90
P74	20	Poly	Mono-Poly	Without fillers	19	Rectangle02	Rectangle	0	0	100	20	90
P74	20	Poly	Mono-Poly	Without fillers	20	Heart02	Heart	0	0	100	20	90
P75	22	Poly	Poly-Mono	Without fillers	1	Star01	Blue star	0	1	100	80	90
P75	22	Poly	Poly-Mono	Without fillers	2	Heart01	The green heart	0	1	100	80	90
P75	22	Poly	Poly-Mono	Without fillers	3	Circle01	The yellow circle	0	1	100	80	90
P75	22	Poly	Poly-Mono	Without fillers	4	Cylinder01	The orange cylinder	0	1	100	80	90
P75	22	Poly	Poly-Mono	Without fillers	5	Triangle01	The red triangle	0	1	100	80	90
P75	22	Poly	Poly-Mono	Without fillers	6	Oval01	The gray oval	0	1	100	80	90
P75	22	Poly	Poly-Mono	Without fillers	7	Arrow01	The pink arrow	0	1	100	80	90
P75	22	Poly	Poly-Mono	Without fillers	8	Rectangle01	Blue rectangle	0	1	100	80	90
P75	22	Poly	Poly-Mono	Without fillers	9	Square01	Brown square	0	1	100	80	90
P75	22	Poly	Poly-Mono	Without fillers	10	Pentagon01	Umm purpleee figure	1	1	100	80	90
P75	22	Mono	Poly-Mono	Without fillers	11	Cylinder02	Uhh the cylinder	1	0	100	80	90
P75	22	Mono	Poly-Mono	Without fillers	12	Arrow02	The arrow	0	0	100	80	90
P75	22	Mono	Poly-Mono	Without fillers	13	Pentagon02	The shape with the five sides -- pentagon	0	0	100	80	90
P75	22	Mono	Poly-Mono	Without fillers	14	Circle02	Uhh the circle	1	0	100	80	90
P75	22	Mono	Poly-Mono	Without fillers	15	Oval02	The oval	0	0	100	80	90
P75	22	Mono	Poly-Mono	Without fillers	16	Square02	Uhh the square	1	0	100	80	90
P75	22	Mono	Poly-Mono	Without fillers	17	Star02	The star	0	0	100	80	90
P75	22	Mono	Poly-Mono	Without fillers	18	Triangle02	The triangle	0	0	100	80	90
P75	22	Mono	Poly-Mono	Without fillers	19	Rectangle02	The rectangle	0	0	100	80	90
P75	22	Mono	Poly-Mono	Without fillers	20	Heart02	The heart	0	0	100	80	90
P76	21	Mono	Mono-Poly	Without fillers	1	Star01	Okay umm the star	1	0	100	80	100
P76	21	Mono	Mono-Poly	Without fillers	2	Heart01	The heart	0	0	100	80	100
P76	21	Mono	Mono-Poly	Without fillers	3	Circle01	The circle	0	0	100	80	100
P76	21	Mono	Mono-Poly	Without fillers	4	Cylinder01	The cylinder	0	0	100	80	100
P76	21	Mono	Mono-Poly	Without fillers	5	Triangle01	Triangle	0	0	100	80	100
P76	21	Mono	Mono-Poly	Without fillers	6	Oval01	Oval	0	0	100	80	100
P76	21	Mono	Mono-Poly	Without fillers	7	Arrow01	The arrow	0	0	100	80	100
P76	21	Mono	Mono-Poly	Without fillers	8	Rectangle01	The rectangle	0	0	100	80	100
P76	21	Mono	Mono-Poly	Without fillers	9	Square01	Square	0	0	100	80	100
P76	21	Mono	Mono-Poly	Without fillers	10	Pentagon01	Umm theee pentagon?	1	0	100	80	100
P76	21	Poly	Mono-Poly	Without fillers	11	Cylinder02	Cylinder	0	0	100	80	100
P76	21	Poly	Mono-Poly	Without fillers	12	Arrow02	The arrow	0	0	100	80	100
P76	21	Poly	Mono-Poly	Without fillers	13	Pentagon02	The pentagon	0	0	100	80	100
P76	21	Poly	Mono-Poly	Without fillers	14	Circle02	Circle	0	0	100	80	100
P76	21	Poly	Mono-Poly	Without fillers	15	Oval02	The oval	0	0	100	80	100
P76	21	Poly	Mono-Poly	Without fillers	16	Square02	Square	0	0	100	80	100
P76	21	Poly	Mono-Poly	Without fillers	17	Star02	Star	0	0	100	80	100
P76	21	Poly	Mono-Poly	Without fillers	18	Triangle02	The triangle	0	0	100	80	100
P76	21	Poly	Mono-Poly	Without fillers	19	Rectangle02	The rectangle	0	0	100	80	100
P76	21	Poly	Mono-Poly	Without fillers	20	Heart02	And the heart	0	0	100	80	100
P77	49	Poly	Poly-Mono	Without fillers	1	Star01	It's a decagon, it's a star	0	0	100	100	80
P77	49	Poly	Poly-Mono	Without fillers	2	Heart01	It's a love heart	0	0	100	100	80
P77	49	Poly	Poly-Mono	Without fillers	3	Circle01	Circle	0	0	100	100	80
P77	49	Poly	Poly-Mono	Without fillers	4	Cylinder01	It's aaa cylinder	1	0	100	100	80
P77	49	Poly	Poly-Mono	Without fillers	5	Triangle01	It's a triangle	0	0	100	100	80
P77	49	Poly	Poly-Mono	Without fillers	6	Oval01	It's an ellipse	0	0	100	100	80
P77	49	Poly	Poly-Mono	Without fillers	7	Arrow01	It's annn arrow	1	0	100	100	80
P77	49	Poly	Poly-Mono	Without fillers	8	Rectangle01	It's a rectangle	0	0	100	100	80
P77	49	Poly	Poly-Mono	Without fillers	9	Square01	It's a square	0	0	100	100	80
P77	49	Poly	Poly-Mono	Without fillers	10	Pentagon01	Aaa pentagon	1	0	100	100	80
P77	49	Mono	Poly-Mono	Without fillers	11	Cylinder02	Cylinder	0	0	100	100	80
P77	49	Mono	Poly-Mono	Without fillers	12	Arrow02	Arrow	0	0	100	100	80
P77	49	Mono	Poly-Mono	Without fillers	13	Pentagon02	Pentagon	0	0	100	100	80
P77	49	Mono	Poly-Mono	Without fillers	14	Circle02	Circle	0	0	100	100	80
P77	49	Mono	Poly-Mono	Without fillers	15	Oval02	Ellipse	0	0	100	100	80
P77	49	Mono	Poly-Mono	Without fillers	16	Square02	Square	0	0	100	100	80
P77	49	Mono	Poly-Mono	Without fillers	17	Star02	Umm a star	1	0	100	100	80
P77	49	Mono	Poly-Mono	Without fillers	18	Triangle02	Triangle	0	0	100	100	80
P77	49	Mono	Poly-Mono	Without fillers	19	Rectangle02	A rectangle	0	0	100	100	80
P77	49	Mono	Poly-Mono	Without fillers	20	Heart02	And a love heart	0	0	100	100	80
P78	28	Mono	Mono-Poly	Without fillers	1	Star01	So the star	0	0	100	100	100
P78	28	Mono	Mono-Poly	Without fillers	2	Heart01	The heart	0	0	100	100	100
P78	28	Mono	Mono-Poly	Without fillers	3	Circle01	The circle	0	0	100	100	100
P78	28	Mono	Mono-Poly	Without fillers	4	Cylinder01	Umm the can	1	0	100	100	100
P78	28	Mono	Mono-Poly	Without fillers	5	Triangle01	Uhh the triangle	1	0	100	100	100
P78	28	Mono	Mono-Poly	Without fillers	6	Oval01	Theee circle	1	0	100	100	100
P78	28	Mono	Mono-Poly	Without fillers	7	Arrow01	Uhh the arrow	1	0	100	100	100
P78	28	Mono	Mono-Poly	Without fillers	8	Rectangle01	Rectangle	0	0	100	100	100
P78	28	Mono	Mono-Poly	Without fillers	9	Square01	Square	0	0	100	100	100
P78	28	Mono	Mono-Poly	Without fillers	10	Pentagon01	Uhh theee what is it called - the 5-sided figure	1	0	100	100	100
P78	28	Poly	Mono-Poly	Without fillers	11	Cylinder02	Uhh the can	1	0	100	100	100
P78	28	Poly	Mono-Poly	Without fillers	12	Arrow02	The arrow	0	0	100	100	100
P78	28	Poly	Mono-Poly	Without fillers	13	Pentagon02	Uhh the 5-sided figure	1	0	100	100	100
P78	28	Poly	Mono-Poly	Without fillers	14	Circle02	Circle	0	0	100	100	100
P78	28	Poly	Mono-Poly	Without fillers	15	Oval02	Uhh the oval	1	0	100	100	100
P78	28	Poly	Mono-Poly	Without fillers	16	Square02	Square	0	0	100	100	100
P78	28	Poly	Mono-Poly	Without fillers	17	Star02	Star	0	0	100	100	100
P78	28	Poly	Mono-Poly	Without fillers	18	Triangle02	Triangle	0	0	100	100	100
P78	28	Poly	Mono-Poly	Without fillers	19	Rectangle02	Rectangle	0	0	100	100	100
P78	28	Poly	Mono-Poly	Without fillers	20	Heart02	Heart	0	0	100	100	100
P79	48	Poly	Poly-Mono	Without fillers	1	Star01	Blue star	0	1	100	100	70
P79	48	Poly	Poly-Mono	Without fillers	2	Heart01	Green heart	0	1	100	100	70
P79	48	Poly	Poly-Mono	Without fillers	3	Circle01	Yellow circle	0	1	100	100	70
P79	48	Poly	Poly-Mono	Without fillers	4	Cylinder01	Umm orange cylinder	1	1	100	100	70
P79	48	Poly	Poly-Mono	Without fillers	5	Triangle01	Red triangle	0	1	100	100	70
P79	48	Poly	Poly-Mono	Without fillers	6	Oval01	Grayyy ellipsis	1	1	100	100	70
P79	48	Poly	Poly-Mono	Without fillers	7	Arrow01	Pink tri- uh pink arrow	1	1	100	100	70
P79	48	Poly	Poly-Mono	Without fillers	8	Rectangle01	Blueee rectangle	1	1	100	100	70
P79	48	Poly	Poly-Mono	Without fillers	9	Square01	Brown square	0	1	100	100	70
P79	48	Poly	Poly-Mono	Without fillers	10	Pentagon01	Purpleee pentagon	1	1	100	100	70
P79	48	Mono	Poly-Mono	Without fillers	11	Cylinder02	Orange cylinder	0	1	100	100	70
P79	48	Mono	Poly-Mono	Without fillers	12	Arrow02	The arrow, pink arrow	0	1	100	100	70
P79	48	Mono	Poly-Mono	Without fillers	13	Pentagon02	Purple pentagon	0	1	100	100	70
P79	48	Mono	Poly-Mono	Without fillers	14	Circle02	Yellow circle	0	1	100	100	70
P79	48	Mono	Poly-Mono	Without fillers	15	Oval02	Umm gray ellipsoid	1	1	100	100	70
P79	48	Mono	Poly-Mono	Without fillers	16	Square02	Brownnn square	1	1	100	100	70
P79	48	Mono	Poly-Mono	Without fillers	17	Star02	Blue star	0	1	100	100	70
P79	48	Mono	Poly-Mono	Without fillers	18	Triangle02	Red triangle	0	1	100	100	70
P79	48	Mono	Poly-Mono	Without fillers	19	Rectangle02	Blueee rectangle	1	1	100	100	70
P79	48	Mono	Poly-Mono	Without fillers	20	Heart02	Green heart	0	1	100	100	70
P80	19	Mono	Mono-Poly	Without fillers	1	Star01	The star	0	0	100	100	90
P80	19	Mono	Mono-Poly	Without fillers	2	Heart01	The heart	0	0	100	100	90
P80	19	Mono	Mono-Poly	Without fillers	3	Circle01	Theee circle	1	0	100	100	90
P80	19	Mono	Mono-Poly	Without fillers	4	Cylinder01	The cylinder	0	0	100	100	90
P80	19	Mono	Mono-Poly	Without fillers	5	Triangle01	The triangle	0	0	100	100	90
P80	19	Mono	Mono-Poly	Without fillers	6	Oval01	Theee oval	1	0	100	100	90
P80	19	Mono	Mono-Poly	Without fillers	7	Arrow01	Theee arrow	1	0	100	100	90
P80	19	Mono	Mono-Poly	Without fillers	8	Rectangle01	Theee rectangle	1	0	100	100	90
P80	19	Mono	Mono-Poly	Without fillers	9	Square01	The square	0	0	100	100	90
P80	19	Mono	Mono-Poly	Without fillers	10	Pentagon01	The pentagon	0	0	100	100	90
P80	19	Poly	Mono-Poly	Without fillers	11	Cylinder02	The cylinder	0	0	100	100	90
P80	19	Poly	Mono-Poly	Without fillers	12	Arrow02	The arrow	0	0	100	100	90
P80	19	Poly	Mono-Poly	Without fillers	13	Pentagon02	The pentagon	0	0	100	100	90
P80	19	Poly	Mono-Poly	Without fillers	14	Circle02	The circle	0	0	100	100	90
P80	19	Poly	Mono-Poly	Without fillers	15	Oval02	The oval	0	0	100	100	90
P80	19	Poly	Mono-Poly	Without fillers	16	Square02	The square	0	0	100	100	90
P80	19	Poly	Mono-Poly	Without fillers	17	Star02	The star	0	0	100	100	90
P80	19	Poly	Mono-Poly	Without fillers	18	Triangle02	The triangle	0	0	100	100	90
P80	19	Poly	Mono-Poly	Without fillers	19	Rectangle02	The rectangle	0	0	100	100	90
P80	19	Poly	Mono-Poly	Without fillers	20	Heart02	The heart	0	0	100	100	90
P81	25	Poly	Poly-Mono	Without fillers	1	Star01	So star	0	0	100	100	90
P81	25	Poly	Poly-Mono	Without fillers	2	Heart01	The heart	0	0	100	100	90
P81	25	Poly	Poly-Mono	Without fillers	3	Circle01	Circle	0	0	100	100	90
P81	25	Poly	Poly-Mono	Without fillers	4	Cylinder01	The orangeee cylinder	1	1	100	100	90
P81	25	Poly	Poly-Mono	Without fillers	5	Triangle01	The triangle	0	0	100	100	90
P81	25	Poly	Poly-Mono	Without fillers	6	Oval01	The grayyy shape	1	1	100	100	90
P81	25	Poly	Poly-Mono	Without fillers	7	Arrow01	The arrow	0	0	100	100	90
P81	25	Poly	Poly-Mono	Without fillers	8	Rectangle01	The blue rectangle	0	1	100	100	90
P81	25	Poly	Poly-Mono	Without fillers	9	Square01	The square	0	0	100	100	90
P81	25	Poly	Poly-Mono	Without fillers	10	Pentagon01	The purpleee shape	1	1	100	100	90
P81	25	Mono	Poly-Mono	Without fillers	11	Cylinder02	The cylidner	0	0	100	100	90
P81	25	Mono	Poly-Mono	Without fillers	12	Arrow02	The arrow	0	0	100	100	90
P81	25	Mono	Poly-Mono	Without fillers	13	Pentagon02	The pentagon	0	0	100	100	90
P81	25	Mono	Poly-Mono	Without fillers	14	Circle02	The circle	0	0	100	100	90
P81	25	Mono	Poly-Mono	Without fillers	15	Oval02	The oval	0	0	100	100	90
P81	25	Mono	Poly-Mono	Without fillers	16	Square02	The square	0	0	100	100	90
P81	25	Mono	Poly-Mono	Without fillers	17	Star02	The star	0	0	100	100	90
P81	25	Mono	Poly-Mono	Without fillers	18	Triangle02	The triangle	0	0	100	100	90
P81	25	Mono	Poly-Mono	Without fillers	19	Rectangle02	The rectangle	0	0	100	100	90
P81	25	Mono	Poly-Mono	Without fillers	20	Heart02	The heart	0	0	100	100	90
P82	39	Mono	Mono-Poly	Without fillers	1	Star01	Star	0	0	100	90	80
P82	39	Mono	Mono-Poly	Without fillers	2	Heart01	Heart	0	0	100	90	80
P82	39	Mono	Mono-Poly	Without fillers	3	Circle01	Circle	0	0	100	90	80
P82	39	Mono	Mono-Poly	Without fillers	4	Cylinder01	Cylinder	0	0	100	90	80
P82	39	Mono	Mono-Poly	Without fillers	5	Triangle01	Triangle	0	0	100	90	80
P82	39	Mono	Mono-Poly	Without fillers	6	Oval01	Oval	0	0	100	90	80
P82	39	Mono	Mono-Poly	Without fillers	7	Arrow01	Arrow	0	0	100	90	80
P82	39	Mono	Mono-Poly	Without fillers	8	Rectangle01	Rectangle	0	0	100	90	80
P82	39	Mono	Mono-Poly	Without fillers	9	Square01	Square	0	0	100	90	80
P82	39	Mono	Mono-Poly	Without fillers	10	Pentagon01	Hexagon	0	0	100	90	80
P82	39	Poly	Mono-Poly	Without fillers	11	Cylinder02	Cylinder	0	0	100	90	80
P82	39	Poly	Mono-Poly	Without fillers	12	Arrow02	Arrow	0	0	100	90	80
P82	39	Poly	Mono-Poly	Without fillers	13	Pentagon02	Hexagon	0	0	100	90	80
P82	39	Poly	Mono-Poly	Without fillers	14	Circle02	Circle	0	0	100	90	80
P82	39	Poly	Mono-Poly	Without fillers	15	Oval02	Oval	0	0	100	90	80
P82	39	Poly	Mono-Poly	Without fillers	16	Square02	Square	0	0	100	90	80
P82	39	Poly	Mono-Poly	Without fillers	17	Star02	Star	0	0	100	90	80
P82	39	Poly	Mono-Poly	Without fillers	18	Triangle02	Triangle	0	0	100	90	80
P82	39	Poly	Mono-Poly	Without fillers	19	Rectangle02	Rectangle	0	0	100	90	80
P82	39	Poly	Mono-Poly	Without fillers	20	Heart02	Heart	0	0	100	90	80
P83	35	Poly	Poly-Mono	Without fillers	1	Star01	Umm star	1	0	100	100	100
P83	35	Poly	Poly-Mono	Without fillers	2	Heart01	The heart shape	0	0	100	100	100
P83	35	Poly	Poly-Mono	Without fillers	3	Circle01	Theee circle	1	0	100	100	100
P83	35	Poly	Poly-Mono	Without fillers	4	Cylinder01	The cylinder	0	0	100	100	100
P83	35	Poly	Poly-Mono	Without fillers	5	Triangle01	Triangle	0	0	100	100	100
P83	35	Poly	Poly-Mono	Without fillers	6	Oval01	The ellipse	0	0	100	100	100
P83	35	Poly	Poly-Mono	Without fillers	7	Arrow01	Theee arrow	1	0	100	100	100
P83	35	Poly	Poly-Mono	Without fillers	8	Rectangle01	The rectangle	0	0	100	100	100
P83	35	Poly	Poly-Mono	Without fillers	9	Square01	The square	0	0	100	100	100
P83	35	Poly	Poly-Mono	Without fillers	10	Pentagon01	Pentagon	0	0	100	100	100
P83	35	Mono	Poly-Mono	Without fillers	11	Cylinder02	Cylinder	0	0	100	100	100
P83	35	Mono	Poly-Mono	Without fillers	12	Arrow02	The arrow	0	0	100	100	100
P83	35	Mono	Poly-Mono	Without fillers	13	Pentagon02	The pentagon	0	0	100	100	100
P83	35	Mono	Poly-Mono	Without fillers	14	Circle02	Circle	0	0	100	100	100
P83	35	Mono	Poly-Mono	Without fillers	15	Oval02	The ellipse	0	0	100	100	100
P83	35	Mono	Poly-Mono	Without fillers	16	Square02	Square	0	0	100	100	100
P83	35	Mono	Poly-Mono	Without fillers	17	Star02	The star	0	0	100	100	100
P83	35	Mono	Poly-Mono	Without fillers	18	Triangle02	The triangle	0	0	100	100	100
P83	35	Mono	Poly-Mono	Without fillers	19	Rectangle02	Theee rectangle	1	0	100	100	100
P83	35	Mono	Poly-Mono	Without fillers	20	Heart02	The heart shape	0	0	100	100	100
P84	48	Mono	Mono-Poly	Without fillers	1	Star01	Star	0	0	100	90	10
P84	48	Mono	Mono-Poly	Without fillers	2	Heart01	A heart	0	0	100	90	10
P84	48	Mono	Mono-Poly	Without fillers	3	Circle01	A circle	0	0	100	90	10
P84	48	Mono	Mono-Poly	Without fillers	4	Cylinder01	The cylinder	0	0	100	90	10
P84	48	Mono	Mono-Poly	Without fillers	5	Triangle01	The triangle	0	0	100	90	10
P84	48	Mono	Mono-Poly	Without fillers	6	Oval01	Theee oval	1	0	100	90	10
P84	48	Mono	Mono-Poly	Without fillers	7	Arrow01	The arrow	0	0	100	90	10
P84	48	Mono	Mono-Poly	Without fillers	8	Rectangle01	Theee oblong	1	0	100	90	10
P84	48	Mono	Mono-Poly	Without fillers	9	Square01	The square	0	0	100	90	10
P84	48	Mono	Mono-Poly	Without fillers	10	Pentagon01	Theee pentagon	1	0	100	90	10
P84	48	Poly	Mono-Poly	Without fillers	11	Cylinder02	Cylinder	0	0	100	90	10
P84	48	Poly	Mono-Poly	Without fillers	12	Arrow02	Arrow	0	0	100	90	10
P84	48	Poly	Mono-Poly	Without fillers	13	Pentagon02	Pentagon	0	0	100	90	10
P84	48	Poly	Mono-Poly	Without fillers	14	Circle02	Circle	0	0	100	90	10
P84	48	Poly	Mono-Poly	Without fillers	15	Oval02	Theee oval	1	0	100	90	10
P84	48	Poly	Mono-Poly	Without fillers	16	Square02	The box	0	0	100	90	10
P84	48	Poly	Mono-Poly	Without fillers	17	Star02	The star	0	0	100	90	10
P84	48	Poly	Mono-Poly	Without fillers	18	Triangle02	The triangle	0	0	100	90	10
P84	48	Poly	Mono-Poly	Without fillers	19	Rectangle02	Theee oblong	1	0	100	90	10
P84	48	Poly	Mono-Poly	Without fillers	20	Heart02	And the heart	0	0	100	90	10
P85	25	Poly	Poly-Mono	Without fillers	1	Star01	A blue star	0	1	100	90	40
P85	25	Poly	Poly-Mono	Without fillers	2	Heart01	Green heart	0	1	100	90	40
P85	25	Poly	Poly-Mono	Without fillers	3	Circle01	Yellow circle	0	1	100	90	40
P85	25	Poly	Poly-Mono	Without fillers	4	Cylinder01	Mm orange cylinder	1	1	100	90	40
P85	25	Poly	Poly-Mono	Without fillers	5	Triangle01	Red triangle	0	1	100	90	40
P85	25	Poly	Poly-Mono	Without fillers	6	Oval01	Gray oval	0	1	100	90	40
P85	25	Poly	Poly-Mono	Without fillers	7	Arrow01	Pink arrow	0	1	100	90	40
P85	25	Poly	Poly-Mono	Without fillers	8	Rectangle01	Aaa blue rectangle	1	1	100	90	40
P85	25	Poly	Poly-Mono	Without fillers	9	Square01	Brown square	0	1	100	90	40
P85	25	Poly	Poly-Mono	Without fillers	10	Pentagon01	Purpleee I guess polygon	1	1	100	90	40
P85	25	Mono	Poly-Mono	Without fillers	11	Cylinder02	Uhhh orange cylinder	1	1	100	90	40
P85	25	Mono	Poly-Mono	Without fillers	12	Arrow02	Pink arrow	0	1	100	90	40
P85	25	Mono	Poly-Mono	Without fillers	13	Pentagon02	Umm purple polygonn	1	1	100	90	40
P85	25	Mono	Poly-Mono	Without fillers	14	Circle02	Uhh yellow circle	1	1	100	90	40
P85	25	Mono	Poly-Mono	Without fillers	15	Oval02	Uhh green.. Gray oval	1	1	100	90	40
P85	25	Mono	Poly-Mono	Without fillers	16	Square02	Uhh brown square	1	1	100	90	40
P85	25	Mono	Poly-Mono	Without fillers	17	Star02	Star	0	0	100	90	40
P85	25	Mono	Poly-Mono	Without fillers	18	Triangle02	Triangle	0	0	100	90	40
P85	25	Mono	Poly-Mono	Without fillers	19	Rectangle02	Ummm rectangle	1	0	100	90	40
P85	25	Mono	Poly-Mono	Without fillers	20	Heart02	Heart	0	0	100	90	40
P86	34	Mono	Mono-Poly	Without fillers	1	Star01	So the blue star	0	1	100	100	100
P86	34	Mono	Mono-Poly	Without fillers	2	Heart01	Uhh the heart	1	0	100	100	100
P86	34	Mono	Mono-Poly	Without fillers	3	Circle01	Circle	0	0	100	100	100
P86	34	Mono	Mono-Poly	Without fillers	4	Cylinder01	The cylinder	0	0	100	100	100
P86	34	Mono	Mono-Poly	Without fillers	5	Triangle01	Triangle	0	0	100	100	100
P86	34	Mono	Mono-Poly	Without fillers	6	Oval01	Umm the oval	1	0	100	100	100
P86	34	Mono	Mono-Poly	Without fillers	7	Arrow01	The arrow	0	0	100	100	100
P86	34	Mono	Mono-Poly	Without fillers	8	Rectangle01	Rectangle	0	0	100	100	100
P86	34	Mono	Mono-Poly	Without fillers	9	Square01	Square	0	0	100	100	100
P86	34	Mono	Mono-Poly	Without fillers	10	Pentagon01	Theee pentagon	1	0	100	100	100
P86	34	Poly	Mono-Poly	Without fillers	11	Cylinder02	The cylinder	0	0	100	100	100
P86	34	Poly	Mono-Poly	Without fillers	12	Arrow02	The arrow	0	0	100	100	100
P86	34	Poly	Mono-Poly	Without fillers	13	Pentagon02	Pentagon	0	0	100	100	100
P86	34	Poly	Mono-Poly	Without fillers	14	Circle02	The circle	0	0	100	100	100
P86	34	Poly	Mono-Poly	Without fillers	15	Oval02	The oval	0	0	100	100	100
P86	34	Poly	Mono-Poly	Without fillers	16	Square02	The square	0	0	100	100	100
P86	34	Poly	Mono-Poly	Without fillers	17	Star02	Star	0	0	100	100	100
P86	34	Poly	Mono-Poly	Without fillers	18	Triangle02	The triangle	0	0	100	100	100
P86	34	Poly	Mono-Poly	Without fillers	19	Rectangle02	Theee rectangle	1	0	100	100	100
P86	34	Poly	Mono-Poly	Without fillers	20	Heart02	And the heart	0	0	100	100	100
P87	52	Poly	Poly-Mono	Without fillers	1	Star01	Star	0	0	100	90	90
P87	52	Poly	Poly-Mono	Without fillers	2	Heart01	Heart	0	0	100	90	90
P87	52	Poly	Poly-Mono	Without fillers	3	Circle01	Circle	0	0	100	90	90
P87	52	Poly	Poly-Mono	Without fillers	4	Cylinder01	Cylinder	0	0	100	90	90
P87	52	Poly	Poly-Mono	Without fillers	5	Triangle01	Triangle	0	0	100	90	90
P87	52	Poly	Poly-Mono	Without fillers	6	Oval01	Oval	0	0	100	90	90
P87	52	Poly	Poly-Mono	Without fillers	7	Arrow01	Arrow	0	0	100	90	90
P87	52	Poly	Poly-Mono	Without fillers	8	Rectangle01	Rectangle	0	0	100	90	90
P87	52	Poly	Poly-Mono	Without fillers	9	Square01	Square	0	0	100	90	90
P87	52	Poly	Poly-Mono	Without fillers	10	Pentagon01	Pentagon	0	0	100	90	90
P87	52	Mono	Poly-Mono	Without fillers	11	Cylinder02	Cylinder	0	0	100	90	90
P87	52	Mono	Poly-Mono	Without fillers	12	Arrow02	Arrow	0	0	100	90	90
P87	52	Mono	Poly-Mono	Without fillers	13	Pentagon02	Pentagon	0	0	100	90	90
P87	52	Mono	Poly-Mono	Without fillers	14	Circle02	Circle	0	0	100	90	90
P87	52	Mono	Poly-Mono	Without fillers	15	Oval02	Oval	0	0	100	90	90
P87	52	Mono	Poly-Mono	Without fillers	16	Square02	Square	0	0	100	90	90
P87	52	Mono	Poly-Mono	Without fillers	17	Star02	Star	0	0	100	90	90
P87	52	Mono	Poly-Mono	Without fillers	18	Triangle02	Triangle	0	0	100	90	90
P87	52	Mono	Poly-Mono	Without fillers	19	Rectangle02	Rectangle	0	0	100	90	90
P87	52	Mono	Poly-Mono	Without fillers	20	Heart02	And heart	0	0	100	90	90
P88	43	Mono	Mono-Poly	Without fillers	1	Star01	Star	0	0	100	100	100
P88	43	Mono	Mono-Poly	Without fillers	2	Heart01	Heart	0	0	100	100	100
P88	43	Mono	Mono-Poly	Without fillers	3	Circle01	Circle	0	0	100	100	100
P88	43	Mono	Mono-Poly	Without fillers	4	Cylinder01	Emm sphere	1	0	100	100	100
P88	43	Mono	Mono-Poly	Without fillers	5	Triangle01	Triangle	0	0	100	100	100
P88	43	Mono	Mono-Poly	Without fillers	6	Oval01	Oblong	0	0	100	100	100
P88	43	Mono	Mono-Poly	Without fillers	7	Arrow01	Emm arrow	1	0	100	100	100
P88	43	Mono	Mono-Poly	Without fillers	8	Rectangle01	Rectangle	0	0	100	100	100
P88	43	Mono	Mono-Poly	Without fillers	9	Square01	Square	0	0	100	100	100
P88	43	Mono	Mono-Poly	Without fillers	10	Pentagon01	Aaa pentagon	1	0	100	100	100
P88	43	Poly	Mono-Poly	Without fillers	11	Cylinder02	Cylinder	0	0	100	100	100
P88	43	Poly	Mono-Poly	Without fillers	12	Arrow02	Arrow	0	0	100	100	100
P88	43	Poly	Mono-Poly	Without fillers	13	Pentagon02	Pentagon	0	0	100	100	100
P88	43	Poly	Mono-Poly	Without fillers	14	Circle02	Circle	0	0	100	100	100
P88	43	Poly	Mono-Poly	Without fillers	15	Oval02	Mm oblong	1	0	100	100	100
P88	43	Poly	Mono-Poly	Without fillers	16	Square02	Square	0	0	100	100	100
P88	43	Poly	Mono-Poly	Without fillers	17	Star02	Star	0	0	100	100	100
P88	43	Poly	Mono-Poly	Without fillers	18	Triangle02	Triangle	0	0	100	100	100
P88	43	Poly	Mono-Poly	Without fillers	19	Rectangle02	Rectangle	0	0	100	100	100
P88	43	Poly	Mono-Poly	Without fillers	20	Heart02	And heart	0	0	100	100	100
P89	25	Poly	Poly-Mono	Without fillers	1	Star01	Star	0	0	100	100	100
P89	25	Poly	Poly-Mono	Without fillers	2	Heart01	Heart	0	0	100	100	100
P89	25	Poly	Poly-Mono	Without fillers	3	Circle01	Circle	0	0	100	100	100
P89	25	Poly	Poly-Mono	Without fillers	4	Cylinder01	Tube	0	0	100	100	100
P89	25	Poly	Poly-Mono	Without fillers	5	Triangle01	Triangle	0	0	100	100	100
P89	25	Poly	Poly-Mono	Without fillers	6	Oval01	Oval	0	0	100	100	100
P89	25	Poly	Poly-Mono	Without fillers	7	Arrow01	Arrow	0	0	100	100	100
P89	25	Poly	Poly-Mono	Without fillers	8	Rectangle01	Rectangle	0	0	100	100	100
P89	25	Poly	Poly-Mono	Without fillers	9	Square01	Square	0	0	100	100	100
P89	25	Poly	Poly-Mono	Without fillers	10	Pentagon01	Pentagon	0	0	100	100	100
P89	25	Mono	Poly-Mono	Without fillers	11	Cylinder02	Tube	0	0	100	100	100
P89	25	Mono	Poly-Mono	Without fillers	12	Arrow02	Arrow	0	0	100	100	100
P89	25	Mono	Poly-Mono	Without fillers	13	Pentagon02	Pentagon	0	0	100	100	100
P89	25	Mono	Poly-Mono	Without fillers	14	Circle02	Circle	0	0	100	100	100
P89	25	Mono	Poly-Mono	Without fillers	15	Oval02	Oval	0	0	100	100	100
P89	25	Mono	Poly-Mono	Without fillers	16	Square02	Square	0	0	100	100	100
P89	25	Mono	Poly-Mono	Without fillers	17	Star02	Star	0	0	100	100	100
P89	25	Mono	Poly-Mono	Without fillers	18	Triangle02	Triangle	0	0	100	100	100
P89	25	Mono	Poly-Mono	Without fillers	19	Rectangle02	Rectangle	0	0	100	100	100
P89	25	Mono	Poly-Mono	Without fillers	20	Heart02	Heart	0	0	100	100	100
P90	24	Mono	Mono-Poly	Without fillers	1	Star01	Okay the star	0	0	100	80	60
P90	24	Mono	Mono-Poly	Without fillers	2	Heart01	Theee heart	1	0	100	80	60
P90	24	Mono	Mono-Poly	Without fillers	3	Circle01	Circle	0	0	100	80	60
P90	24	Mono	Mono-Poly	Without fillers	4	Cylinder01	Theee what is that shape� umm theee the tube-like shape	1	0	100	80	60
P90	24	Mono	Mono-Poly	Without fillers	5	Triangle01	The triangle	0	0	100	80	60
P90	24	Mono	Mono-Poly	Without fillers	6	Oval01	Uhh the circle sphere-like shape	1	0	100	80	60
P90	24	Mono	Mono-Poly	Without fillers	7	Arrow01	Uhh the arrow	1	0	100	80	60
P90	24	Mono	Mono-Poly	Without fillers	8	Rectangle01	The rectangle	0	0	100	80	60
P90	24	Mono	Mono-Poly	Without fillers	9	Square01	The square	0	0	100	80	60
P90	24	Mono	Mono-Poly	Without fillers	10	Pentagon01	The pentagon	0	0	100	80	60
P90	24	Poly	Mono-Poly	Without fillers	11	Cylinder02	The tube-like thing again	0	0	100	80	60
P90	24	Poly	Mono-Poly	Without fillers	12	Arrow02	The arrow	0	0	100	80	60
P90	24	Poly	Mono-Poly	Without fillers	13	Pentagon02	Uhhh pentagon	1	0	100	80	60
P90	24	Poly	Mono-Poly	Without fillers	14	Circle02	Uhhh circle	1	0	100	80	60
P90	24	Poly	Mono-Poly	Without fillers	15	Oval02	Uhh the circular thing again	1	0	100	80	60
P90	24	Poly	Mono-Poly	Without fillers	16	Square02	Square	0	0	100	80	60
P90	24	Poly	Mono-Poly	Without fillers	17	Star02	Uhh the star	1	0	100	80	60
P90	24	Poly	Mono-Poly	Without fillers	18	Triangle02	Triangle	0	0	100	80	60
P90	24	Poly	Mono-Poly	Without fillers	19	Rectangle02	Rectangle	0	0	100	80	60
P90	24	Poly	Mono-Poly	Without fillers	20	Heart02	The heart	0	0	100	80	60
P91	32	Poly	Poly-Mono	Without fillers	1	Star01	Uhh blue star	1	1	100	80	80
P91	32	Poly	Poly-Mono	Without fillers	2	Heart01	Green heart	0	1	100	80	80
P91	32	Poly	Poly-Mono	Without fillers	3	Circle01	Yellow circle	0	1	100	80	80
P91	32	Poly	Poly-Mono	Without fillers	4	Cylinder01	Orange cylinder	0	1	100	80	80
P91	32	Poly	Poly-Mono	Without fillers	5	Triangle01	Red triangle	0	1	100	80	80
P91	32	Poly	Poly-Mono	Without fillers	6	Oval01	Uhh grayyy oblong	1	1	100	80	80
P91	32	Poly	Poly-Mono	Without fillers	7	Arrow01	Pink arrow	0	1	100	80	80
P91	32	Poly	Poly-Mono	Without fillers	8	Rectangle01	Ummm blue rectangle	1	1	100	80	80
P91	32	Poly	Poly-Mono	Without fillers	9	Square01	Brown square	0	1	100	80	80
P91	32	Poly	Poly-Mono	Without fillers	10	Pentagon01	Purple umm pentagon	1	1	100	80	80
P91	32	Mono	Poly-Mono	Without fillers	11	Cylinder02	Orange cylinder	0	1	100	80	80
P91	32	Mono	Poly-Mono	Without fillers	12	Arrow02	Pink arrow	0	1	100	80	80
P91	32	Mono	Poly-Mono	Without fillers	13	Pentagon02	Purple pentagon	0	1	100	80	80
P91	32	Mono	Poly-Mono	Without fillers	14	Circle02	Uhh yellow circle	1	1	100	80	80
P91	32	Mono	Poly-Mono	Without fillers	15	Oval02	Grayyy oval	1	1	100	80	80
P91	32	Mono	Poly-Mono	Without fillers	16	Square02	Brown square	0	1	100	80	80
P91	32	Mono	Poly-Mono	Without fillers	17	Star02	Blue star	0	1	100	80	80
P91	32	Mono	Poly-Mono	Without fillers	18	Triangle02	Red triangle	0	1	100	80	80
P91	32	Mono	Poly-Mono	Without fillers	19	Rectangle02	Uhh blue rectangle	1	1	100	80	80
P91	32	Mono	Poly-Mono	Without fillers	20	Heart02	Green heart	0	1	100	80	80
P92	20	Mono	Mono-Poly	Without fillers	1	Star01	Okay umm star	1	0	85.71	80	100
P92	20	Mono	Mono-Poly	Without fillers	2	Heart01	The heart	0	0	85.71	80	100
P92	20	Mono	Mono-Poly	Without fillers	3	Circle01	The circle	0	0	85.71	80	100
P92	20	Mono	Mono-Poly	Without fillers	4	Cylinder01	Cylidner	0	0	85.71	80	100
P92	20	Mono	Mono-Poly	Without fillers	5	Triangle01	The triangle	0	0	85.71	80	100
P92	20	Mono	Mono-Poly	Without fillers	6	Oval01	Theee circle - the oval	1	0	85.71	80	100
P92	20	Mono	Mono-Poly	Without fillers	7	Arrow01	The arrow	0	0	85.71	80	100
P92	20	Mono	Mono-Poly	Without fillers	8	Rectangle01	The rectangle	0	0	85.71	80	100
P92	20	Mono	Mono-Poly	Without fillers	9	Square01	The square	0	0	85.71	80	100
P92	20	Mono	Mono-Poly	Without fillers	10	Pentagon01	Uhh the pentagon	1	0	85.71	80	100
P92	20	Poly	Mono-Poly	Without fillers	11	Cylinder02	The cylidner	0	0	85.71	80	100
P92	20	Poly	Mono-Poly	Without fillers	12	Arrow02	The arrow	0	0	85.71	80	100
P92	20	Poly	Mono-Poly	Without fillers	13	Pentagon02	The pentagon	0	0	85.71	80	100
P92	20	Poly	Mono-Poly	Without fillers	14	Circle02	Theee circle	1	0	85.71	80	100
P92	20	Poly	Mono-Poly	Without fillers	15	Oval02	The oval	0	0	85.71	80	100
P92	20	Poly	Mono-Poly	Without fillers	16	Square02	The square	0	0	85.71	80	100
P92	20	Poly	Mono-Poly	Without fillers	17	Star02	And the star	0	0	85.71	80	100
P92	20	Poly	Mono-Poly	Without fillers	18	Triangle02	The triangle	0	0	85.71	80	100
P92	20	Poly	Mono-Poly	Without fillers	19	Rectangle02	The rectangle	0	0	85.71	80	100
P92	20	Poly	Mono-Poly	Without fillers	20	Heart02	And the heart	0	0	85.71	80	100
P93	29	Poly	Poly-Mono	Without fillers	1	Star01	Star	0	0	100	60	70
P93	29	Poly	Poly-Mono	Without fillers	2	Heart01	Heart	0	0	100	60	70
P93	29	Poly	Poly-Mono	Without fillers	3	Circle01	Circle	0	0	100	60	70
P93	29	Poly	Poly-Mono	Without fillers	4	Cylinder01	Cylinder	0	0	100	60	70
P93	29	Poly	Poly-Mono	Without fillers	5	Triangle01	Triangle	0	0	100	60	70
P93	29	Poly	Poly-Mono	Without fillers	6	Oval01	Oval	0	0	100	60	70
P93	29	Poly	Poly-Mono	Without fillers	7	Arrow01	Arrow	0	0	100	60	70
P93	29	Poly	Poly-Mono	Without fillers	8	Rectangle01	Rectangle	0	0	100	60	70
P93	29	Poly	Poly-Mono	Without fillers	9	Square01	Square	0	0	100	60	70
P93	29	Poly	Poly-Mono	Without fillers	10	Pentagon01	Pentagon	0	0	100	60	70
P93	29	Mono	Poly-Mono	Without fillers	11	Cylinder02	Cylidner	0	0	100	60	70
P93	29	Mono	Poly-Mono	Without fillers	12	Arrow02	Arrow	0	0	100	60	70
P93	29	Mono	Poly-Mono	Without fillers	13	Pentagon02	Pentagon	0	0	100	60	70
P93	29	Mono	Poly-Mono	Without fillers	14	Circle02	Circle	0	0	100	60	70
P93	29	Mono	Poly-Mono	Without fillers	15	Oval02	Oval	0	0	100	60	70
P93	29	Mono	Poly-Mono	Without fillers	16	Square02	Square	0	0	100	60	70
P93	29	Mono	Poly-Mono	Without fillers	17	Star02	Star	0	0	100	60	70
P93	29	Mono	Poly-Mono	Without fillers	18	Triangle02	Triangle	0	0	100	60	70
P93	29	Mono	Poly-Mono	Without fillers	19	Rectangle02	Rectangle	0	0	100	60	70
P93	29	Mono	Poly-Mono	Without fillers	20	Heart02	Heart	0	0	100	60	70
P94	19	Mono	Mono-Poly	Without fillers	1	Star01	Star	0	0	100	80	90
P94	19	Mono	Mono-Poly	Without fillers	2	Heart01	Love heart	0	0	100	80	90
P94	19	Mono	Mono-Poly	Without fillers	3	Circle01	Circle	0	0	100	80	90
P94	19	Mono	Mono-Poly	Without fillers	4	Cylinder01	Cylinder	0	0	100	80	90
P94	19	Mono	Mono-Poly	Without fillers	5	Triangle01	Ehh triangle	1	0	100	80	90
P94	19	Mono	Mono-Poly	Without fillers	6	Oval01	Oval	0	0	100	80	90
P94	19	Mono	Mono-Poly	Without fillers	7	Arrow01	Arrow	0	0	100	80	90
P94	19	Mono	Mono-Poly	Without fillers	8	Rectangle01	Rectangle	0	0	100	80	90
P94	19	Mono	Mono-Poly	Without fillers	9	Square01	Square	0	0	100	80	90
P94	19	Mono	Mono-Poly	Without fillers	10	Pentagon01	Like a house	0	0	100	80	90
P94	19	Poly	Mono-Poly	Without fillers	11	Cylinder02	Cylidner	0	0	100	80	90
P94	19	Poly	Mono-Poly	Without fillers	12	Arrow02	Arrow	0	0	100	80	90
P94	19	Poly	Mono-Poly	Without fillers	13	Pentagon02	Uhh a house	1	0	100	80	90
P94	19	Poly	Mono-Poly	Without fillers	14	Circle02	Circle	0	0	100	80	90
P94	19	Poly	Mono-Poly	Without fillers	15	Oval02	Oval	0	0	100	80	90
P94	19	Poly	Mono-Poly	Without fillers	16	Square02	Square	0	0	100	80	90
P94	19	Poly	Mono-Poly	Without fillers	17	Star02	Star	0	0	100	80	90
P94	19	Poly	Mono-Poly	Without fillers	18	Triangle02	Triangle	0	0	100	80	90
P94	19	Poly	Mono-Poly	Without fillers	19	Rectangle02	Rectangle	0	0	100	80	90
P94	19	Poly	Mono-Poly	Without fillers	20	Heart02	Love heart	0	0	100	80	90
P95	22	Poly	Poly-Mono	Without fillers	1	Star01	So star	0	0	100	100	80
P95	22	Poly	Poly-Mono	Without fillers	2	Heart01	Heart	0	0	100	100	80
P95	22	Poly	Poly-Mono	Without fillers	3	Circle01	Uhh circle	1	0	100	100	80
P95	22	Poly	Poly-Mono	Without fillers	4	Cylinder01	Cylinder	0	0	100	100	80
P95	22	Poly	Poly-Mono	Without fillers	5	Triangle01	Triangle	0	0	100	100	80
P95	22	Poly	Poly-Mono	Without fillers	6	Oval01	Oooval	1	0	100	100	80
P95	22	Poly	Poly-Mono	Without fillers	7	Arrow01	Arrow	0	0	100	100	80
P95	22	Poly	Poly-Mono	Without fillers	8	Rectangle01	Rectangle	0	0	100	100	80
P95	22	Poly	Poly-Mono	Without fillers	9	Square01	Square	0	0	100	100	80
P95	22	Poly	Poly-Mono	Without fillers	10	Pentagon01	Hexxxagon is it? Yeah	1	0	100	100	80
P95	22	Mono	Poly-Mono	Without fillers	11	Cylinder02	A cylinder	0	0	100	100	80
P95	22	Mono	Poly-Mono	Without fillers	12	Arrow02	Arrow	0	0	100	100	80
P95	22	Mono	Poly-Mono	Without fillers	13	Pentagon02	Hexagon-- pentagon!	0	0	100	100	80
P95	22	Mono	Poly-Mono	Without fillers	14	Circle02	Circle	0	0	100	100	80
P95	22	Mono	Poly-Mono	Without fillers	15	Oval02	Oval	0	0	100	100	80
P95	22	Mono	Poly-Mono	Without fillers	16	Square02	Square	0	0	100	100	80
P95	22	Mono	Poly-Mono	Without fillers	17	Star02	Star	0	0	100	100	80
P95	22	Mono	Poly-Mono	Without fillers	18	Triangle02	Triangle	0	0	100	100	80
P95	22	Mono	Poly-Mono	Without fillers	19	Rectangle02	Rectangle	0	0	100	100	80
P95	22	Mono	Poly-Mono	Without fillers	20	Heart02	Heart	0	0	100	100	80
P96	23	Mono	Mono-Poly	Without fillers	1	Star01	Star	0	0	100	100	80
P96	23	Mono	Mono-Poly	Without fillers	2	Heart01	Uhh heart	1	0	100	100	80
P96	23	Mono	Mono-Poly	Without fillers	3	Circle01	Circle	0	0	100	100	80
P96	23	Mono	Mono-Poly	Without fillers	4	Cylinder01	Emm cylinder	1	0	100	100	80
P96	23	Mono	Mono-Poly	Without fillers	5	Triangle01	Triangle	0	0	100	100	80
P96	23	Mono	Mono-Poly	Without fillers	6	Oval01	Oval	0	0	100	100	80
P96	23	Mono	Mono-Poly	Without fillers	7	Arrow01	Arrow	0	0	100	100	80
P96	23	Mono	Mono-Poly	Without fillers	8	Rectangle01	Rectangle	0	0	100	100	80
P96	23	Mono	Mono-Poly	Without fillers	9	Square01	Square	0	0	100	100	80
P96	23	Mono	Mono-Poly	Without fillers	10	Pentagon01	Pentagon	0	0	100	100	80
P96	23	Poly	Mono-Poly	Without fillers	11	Cylinder02	Cylinder	0	0	100	100	80
P96	23	Poly	Mono-Poly	Without fillers	12	Arrow02	Arrow	0	0	100	100	80
P96	23	Poly	Mono-Poly	Without fillers	13	Pentagon02	Pentagon	0	0	100	100	80
P96	23	Poly	Mono-Poly	Without fillers	14	Circle02	Circle	0	0	100	100	80
P96	23	Poly	Mono-Poly	Without fillers	15	Oval02	Oval	0	0	100	100	80
P96	23	Poly	Mono-Poly	Without fillers	16	Square02	Square	0	0	100	100	80
P96	23	Poly	Mono-Poly	Without fillers	17	Star02	Star	0	0	100	100	80
P96	23	Poly	Mono-Poly	Without fillers	18	Triangle02	Triangle	0	0	100	100	80
P96	23	Poly	Mono-Poly	Without fillers	19	Rectangle02	Rectangle	0	0	100	100	80
P96	23	Poly	Mono-Poly	Without fillers	20	Heart02	And heart	0	0	100	100	80
P97	34	Poly	Poly-Mono	Without fillers	1	Star01	So star	0	0	100	100	0
P97	34	Poly	Poly-Mono	Without fillers	2	Heart01	Ehh the heart	1	0	100	100	0
P97	34	Poly	Poly-Mono	Without fillers	3	Circle01	Theee circle	1	0	100	100	0
P97	34	Poly	Poly-Mono	Without fillers	4	Cylinder01	Theee cylinder	1	0	100	100	0
P97	34	Poly	Poly-Mono	Without fillers	5	Triangle01	The triangle	0	0	100	100	0
P97	34	Poly	Poly-Mono	Without fillers	6	Oval01	Theee oval	1	0	100	100	0
P97	34	Poly	Poly-Mono	Without fillers	7	Arrow01	Theee arrow	1	0	100	100	0
P97	34	Poly	Poly-Mono	Without fillers	8	Rectangle01	The rectangle	0	0	100	100	0
P97	34	Poly	Poly-Mono	Without fillers	9	Square01	The square	0	0	100	100	0
P97	34	Poly	Poly-Mono	Without fillers	10	Pentagon01	Theee I think it's the hexagon - purple one	1	1	100	100	0
P97	34	Mono	Poly-Mono	Without fillers	11	Cylinder02	The cylinder	0	0	100	100	0
P97	34	Mono	Poly-Mono	Without fillers	12	Arrow02	Theee arrow	1	0	100	100	0
P97	34	Mono	Poly-Mono	Without fillers	13	Pentagon02	The hexagon	0	0	100	100	0
P97	34	Mono	Poly-Mono	Without fillers	14	Circle02	Theee circle	1	0	100	100	0
P97	34	Mono	Poly-Mono	Without fillers	15	Oval02	Theee oval	1	0	100	100	0
P97	34	Mono	Poly-Mono	Without fillers	16	Square02	The square	0	0	100	100	0
P97	34	Mono	Poly-Mono	Without fillers	17	Star02	The star	0	0	100	100	0
P97	34	Mono	Poly-Mono	Without fillers	18	Triangle02	The triangle	0	0	100	100	0
P97	34	Mono	Poly-Mono	Without fillers	19	Rectangle02	The rectangle	0	0	100	100	0
P97	34	Mono	Poly-Mono	Without fillers	20	Heart02	Theee heart	1	0	100	100	0
P98	31	Mono	Mono-Poly	Without fillers	1	Star01	Alright star	0	0	100	100	70
P98	31	Mono	Mono-Poly	Without fillers	2	Heart01	Uhh heart	1	0	100	100	70
P98	31	Mono	Mono-Poly	Without fillers	3	Circle01	Circle	0	0	100	100	70
P98	31	Mono	Mono-Poly	Without fillers	4	Cylinder01	Uhh cylinder	1	0	100	100	70
P98	31	Mono	Mono-Poly	Without fillers	5	Triangle01	Uhh triangle	1	0	100	100	70
P98	31	Mono	Mono-Poly	Without fillers	6	Oval01	Uhh oval	1	0	100	100	70
P98	31	Mono	Mono-Poly	Without fillers	7	Arrow01	Arrow	0	0	100	100	70
P98	31	Mono	Mono-Poly	Without fillers	8	Rectangle01	Uhh rectangle	1	0	100	100	70
P98	31	Mono	Mono-Poly	Without fillers	9	Square01	Square	0	0	100	100	70
P98	31	Mono	Mono-Poly	Without fillers	10	Pentagon01	What is this one called? Something with 5 edges	1	0	100	100	70
P98	31	Poly	Mono-Poly	Without fillers	11	Cylinder02	Mmm cylinder	1	0	100	100	70
P98	31	Poly	Mono-Poly	Without fillers	12	Arrow02	Arrow	0	0	100	100	70
P98	31	Poly	Mono-Poly	Without fillers	13	Pentagon02	Another thing with 5 edges	0	0	100	100	70
P98	31	Poly	Mono-Poly	Without fillers	14	Circle02	Uhhh circle	1	0	100	100	70
P98	31	Poly	Mono-Poly	Without fillers	15	Oval02	Uhhh oval	1	0	100	100	70
P98	31	Poly	Mono-Poly	Without fillers	16	Square02	Square	0	0	100	100	70
P98	31	Poly	Mono-Poly	Without fillers	17	Star02	Star	0	0	100	100	70
P98	31	Poly	Mono-Poly	Without fillers	18	Triangle02	Triangle	0	0	100	100	70
P98	31	Poly	Mono-Poly	Without fillers	19	Rectangle02	Uhhh rectangle	1	0	100	100	70
P98	31	Poly	Mono-Poly	Without fillers	20	Heart02	And heart	0	0	100	100	70
P99	34	Poly	Poly-Mono	Without fillers	1	Star01	Okay so emm the star	1	0	100	100	90
P99	34	Poly	Poly-Mono	Without fillers	2	Heart01	The heart	0	0	100	100	90
P99	34	Poly	Poly-Mono	Without fillers	3	Circle01	The circle	0	0	100	100	90
P99	34	Poly	Poly-Mono	Without fillers	4	Cylinder01	Uhh the orange shape	1	1	100	100	90
P99	34	Poly	Poly-Mono	Without fillers	5	Triangle01	The triangle	0	0	100	100	90
P99	34	Poly	Poly-Mono	Without fillers	6	Oval01	Emmm the gray shape	1	1	100	100	90
P99	34	Poly	Poly-Mono	Without fillers	7	Arrow01	The arrow	0	0	100	100	90
P99	34	Poly	Poly-Mono	Without fillers	8	Rectangle01	Theee rectangle	1	0	100	100	90
P99	34	Poly	Poly-Mono	Without fillers	9	Square01	The square	0	0	100	100	90
P99	34	Poly	Poly-Mono	Without fillers	10	Pentagon01	The pentagon	0	0	100	100	90
P99	34	Mono	Poly-Mono	Without fillers	11	Cylinder02	Emm theee can	1	0	100	100	90
P99	34	Mono	Poly-Mono	Without fillers	12	Arrow02	The arrow	0	0	100	100	90
P99	34	Mono	Poly-Mono	Without fillers	13	Pentagon02	The pentagon	0	0	100	100	90
P99	34	Mono	Poly-Mono	Without fillers	14	Circle02	The circle	0	0	100	100	90
P99	34	Mono	Poly-Mono	Without fillers	15	Oval02	Theee emm oval	1	0	100	100	90
P99	34	Mono	Poly-Mono	Without fillers	16	Square02	The square	0	0	100	100	90
P99	34	Mono	Poly-Mono	Without fillers	17	Star02	The star	0	0	100	100	90
P99	34	Mono	Poly-Mono	Without fillers	18	Triangle02	The triangle	0	0	100	100	90
P99	34	Mono	Poly-Mono	Without fillers	19	Rectangle02	The rectangle	0	0	100	100	90
P99	34	Mono	Poly-Mono	Without fillers	20	Heart02	The heart	0	0	100	100	90
P100	23	Mono	Mono-Poly	Without fillers	1	Star01	Okay uhh star	1	0	100	90	90
P100	23	Mono	Mono-Poly	Without fillers	2	Heart01	Umm heart	1	0	100	90	90
P100	23	Mono	Mono-Poly	Without fillers	3	Circle01	Uhh circle	1	0	100	90	90
P100	23	Mono	Mono-Poly	Without fillers	4	Cylinder01	Uhh cylinder	1	0	100	90	90
P100	23	Mono	Mono-Poly	Without fillers	5	Triangle01	Umm triangle	1	0	100	90	90
P100	23	Mono	Mono-Poly	Without fillers	6	Oval01	Uhh oval	1	0	100	90	90
P100	23	Mono	Mono-Poly	Without fillers	7	Arrow01	Umm arrow	1	0	100	90	90
P100	23	Mono	Mono-Poly	Without fillers	8	Rectangle01	Rectangle	0	0	100	90	90
P100	23	Mono	Mono-Poly	Without fillers	9	Square01	Square	0	0	100	90	90
P100	23	Mono	Mono-Poly	Without fillers	10	Pentagon01	Pentagon I guess?	0	0	100	90	90
P100	23	Poly	Mono-Poly	Without fillers	11	Cylinder02	Uhh cylinder	1	0	100	90	90
P100	23	Poly	Mono-Poly	Without fillers	12	Arrow02	Arrow	0	0	100	90	90
P100	23	Poly	Mono-Poly	Without fillers	13	Pentagon02	Pentagon	0	0	100	90	90
P100	23	Poly	Mono-Poly	Without fillers	14	Circle02	Circle	0	0	100	90	90
P100	23	Poly	Mono-Poly	Without fillers	15	Oval02	Oval	0	0	100	90	90
P100	23	Poly	Mono-Poly	Without fillers	16	Square02	Square	0	0	100	90	90
P100	23	Poly	Mono-Poly	Without fillers	17	Star02	Uhh star	1	0	100	90	90
P100	23	Poly	Mono-Poly	Without fillers	18	Triangle02	Triangle	0	0	100	90	90
P100	23	Poly	Mono-Poly	Without fillers	19	Rectangle02	Uhh rectangle	1	0	100	90	90
[truncated: 2,001 more rows]
